# Supplementary material for: Variants at the ASIP locus contribute to coat color darkening in Nellore cattle
Source: Genet Sel Evol. 2021 Apr 28;53:40. doi: 10.1186/s12711-021-00633-2 (PMC8082809; doi:10.1186/s12711-021-00633-2)
Supplement: Supplementary file 3 — Additional file 3: Table S1. List of positional candidate variants spanning the ASIP locus. [file 12711_2021_633_MOESM3_ESM.xlsx]

## Sheet: Planilha1
CHR	POS	COUNTED	ALT	INFO
13	63574389	G	T	DP=219;VDB=0.00246693;SGB=-21.9385;RPB=0.866855;MQB=3.39758e-33;MQSB=0.969273;BQB=0.0901756;MQ0F=0;ICB=0.861059;HOB=0.0516582;AC=33;AN=56;DP4=50,51,48,56;MQ=41;ANN=G|intergenic_variant|MODIFIER|||||||||||||||rs41634020||||SNV|||||||||
13	63574391	A	G	DP=215;VDB=0.0208561;SGB=3.61966;RPB=0.959636;MQB=2.79672e-33;MQSB=0.96424;BQB=0.621658;MQ0F=0;ICB=0.529815;HOB=0.106505;AC=27;AN=56;DP4=58,57,40,50;MQ=41;ANN=A|intergenic_variant|MODIFIER|||||||||||||||rs714021077||||SNV|||||||||
13	63574719	A	G	DP=220;VDB=0.243476;SGB=-0.591031;RPB=0.567063;MQB=0.0125797;MQSB=0.995104;BQB=0.0862067;MQ0F=0;ICB=0.00547945;HOB=0.00255102;AC=2;AN=56;DP4=92,121,0,3;MQ=49;ANN=A|intergenic_variant|MODIFIER|||||||||||||||rs798894306||||SNV|||||||||
13	63574851	TGACGAC	TGAC	INDEL;IDV=11;IMF=1;DP=239;VDB=0.00453119;SGB=9.00013;MQSB=0.995019;MQ0F=0;ICB=0.318907;HOB=0.142857;AC=28;AN=56;DP4=51,76,52,44;MQ=49;ANN=GACGAC|intergenic_variant|MODIFIER|||||||||||||||rs521232315||||indel|||||||||
13	63574864	T	G	DP=256;VDB=0.0980762;SGB=4.03072;RPB=0.227115;MQB=0.00133649;MQSB=0.921244;BQB=0.846619;MQ0F=0;ICB=0.00547945;HOB=0.00255102;AC=2;AN=56;DP4=113,131,2,3;MQ=49;ANN=T|intergenic_variant|MODIFIER|||||||||||||||rs799288068||||SNV|||||||||
13	63574907	cttttttt	ctttttttt	INDEL;IDV=13;IMF=0.928571;DP=244;VDB=0.290503;SGB=16.0655;MQSB=0.590575;MQ0F=0;ICB=0.318907;HOB=0.142857;AC=28;AN=56;DP4=52,61,51,56;MQ=49;ANN=TTTTTTT|intergenic_variant|MODIFIER|||||||||||||||rs718792817||||indel|||||||||
13	63575225	G	C	DP=267;VDB=0.0473649;SGB=7.14331;RPB=0.956964;MQB=2.83741e-38;MQSB=0.96955;BQB=0.456905;MQ0F=0;ICB=0.766686;HOB=0.0688775;AC=30;AN=56;DP4=59,63,67,69;MQ=47;ANN=G|intergenic_variant|MODIFIER|||||||||||||||rs109238165||||SNV|||||||||
13	63575400	T	C	DP=227;VDB=0.74449;SGB=26.291;RPB=0.731642;MQB=2.67914e-30;MQSB=0.71932;BQB=0.0463267;MQ0F=0;ICB=0.318907;HOB=0.142857;AC=28;AN=56;DP4=47,51,52,66;MQ=46;ANN=T|intergenic_variant|MODIFIER|||||||||||||||rs520417827||||SNV|||||||||
13	63575417	gC	g	INDEL;IDV=15;IMF=1;DP=231;VDB=0.751467;SGB=29.5329;MQSB=0.919254;MQ0F=0;ICB=0.318907;HOB=0.142857;AC=28;AN=56;DP4=45,55,52,71;MQ=47;ANN=C|intergenic_variant|MODIFIER|||||||||||||||rs524762277||||insertion|||||||||
13	63575666	TAACAA	TAA	INDEL;IDV=7;IMF=1;DP=218;VDB=0.103294;SGB=3.91094;MQSB=0.974684;MQ0F=0;ICB=0.169825;HOB=0.177934;AC=29;AN=56;DP4=58,52,47,45;MQ=49;ANN=AACAA|intergenic_variant|MODIFIER|||||||||||||||rs518201546||||indel|||||||||
13	63575793	A	G	DP=237;VDB=0.465438;SGB=-4.46934;RPB=0.930887;MQB=2.66489e-35;MQSB=0.923402;BQB=0.952681;MQ0F=0;ICB=0.994184;HOB=0.0102041;AC=32;AN=56;DP4=55,47,58,62;MQ=47;ANN=A|intergenic_variant|MODIFIER|||||||||||||||rs109221038||||SNV|||||||||
13	63575922	G	T	DP=262;VDB=0.0707872;SGB=24.3843;RPB=0.98031;MQB=8.90723e-10;MQSB=0.885131;BQB=0.880394;MQ0F=0;ICB=0.0130207;HOB=0.0057398;AC=3;AN=56;DP4=126,111,8,8;MQ=49;ANN=G|intergenic_variant|MODIFIER|||||||||||||||rs111009057||||SNV|||||||||
13	63576012	C	T	DP=270;VDB=0.120816;SGB=20.3491;RPB=0.995842;MQB=4.84858e-08;MQSB=0.997082;BQB=0.216238;MQ0F=0;ICB=0.00547945;HOB=0.00255102;AC=2;AN=56;DP4=136,115,6,6;MQ=49;ANN=C|intergenic_variant|MODIFIER|||||||||||||||rs1117931502||||SNV|||||||||
13	63576130	T	G	DP=273;VDB=0.396211;SGB=31.3058;RPB=0.976893;MQB=9.83712e-40;MQSB=0.997;BQB=0.535941;MQ0F=0;ICB=0.318907;HOB=0.142857;AC=28;AN=56;DP4=58,58,60,75;MQ=47;ANN=T|intergenic_variant|MODIFIER|||||||||||||||rs517343857||||SNV|||||||||
13	63576306	T	C	DP=236;VDB=0.284215;SGB=-10.6115;RPB=0.736957;MQB=1.60247e-07;MQSB=0.94381;BQB=0.123373;MQ0F=0;ICB=0.0244706;HOB=0.0102041;AC=4;AN=56;DP4=118,102,8,3;MQ=49;ANN=T|intergenic_variant|MODIFIER|||||||||||||||rs479382934||||SNV|||||||||
13	63576432	A	G	DP=241;VDB=0.824083;SGB=13.7855;RPB=0.664129;MQB=7.51327e-34;MQSB=0.990613;BQB=0.857584;MQ0F=0;ICB=0.169825;HOB=0.177934;AC=29;AN=56;DP4=54,62,54,55;MQ=47;ANN=A|intergenic_variant|MODIFIER|||||||||||||||rs447907205||||SNV|||||||||
13	63576541	A	G	DP=194;VDB=0.712883;SGB=4.83301;RPB=0.3874;MQB=1.21894e-24;MQSB=0.887215;BQB=0.62903;MQ0F=0;ICB=0.318907;HOB=0.142857;AC=28;AN=56;DP4=45,55,37,45;MQ=47;ANN=A|intergenic_variant|MODIFIER|||||||||||||||rs467775069||||SNV|||||||||
13	63577027	C	T	DP=236;VDB=0.628538;SGB=16.78;RPB=0.943342;MQB=2.56478e-34;MQSB=0.94462;BQB=0.784747;MQ0F=0;ICB=0.0764263;HOB=0.214286;AC=28;AN=56;DP4=63,59,50,55;MQ=47;ANN=C|intergenic_variant|MODIFIER|||||||||||||||rs134716771||||SNV|||||||||
13	63577141	G	C	DP=235;VDB=0.646346;SGB=9.02624;RPB=0.914552;MQB=0.00364311;MQSB=0.989572;BQB=0.806071;MQ0F=0;ICB=0.00129827;HOB=0.000637755;AC=1;AN=56;DP4=118,109,1,3;MQ=49;ANN=G|intergenic_variant|MODIFIER|||||||||||||||rs801182784||||SNV|||||||||
13	63577283	T	C	DP=258;VDB=0.474316;SGB=28.661;RPB=0.80127;MQB=1.79795e-11;MQSB=0.745023;BQB=0.0543993;MQ0F=0;ICB=0.0130207;HOB=0.0057398;AC=3;AN=56;DP4=122,114,12,6;MQ=49;ANN=T|intergenic_variant|MODIFIER|||||||||||||||rs384888313||||SNV|||||||||
13	63577326	C	G	DP=242;VDB=0.284847;SGB=24.3843;RPB=0.828795;MQB=3.4407e-09;MQSB=0.621478;BQB=0.466408;MQ0F=0;ICB=0.0130207;HOB=0.0057398;AC=3;AN=56;DP4=115,107,13,3;MQ=49;ANN=C|intergenic_variant|MODIFIER|||||||||||||||rs109565625||||SNV|||||||||
13	63577462	A	C	DP=241;VDB=0.31661;SGB=21.421;RPB=0.328743;MQB=6.62428e-38;MQSB=0.610795;BQB=0.252109;MQ0F=0;ICB=0.0764263;HOB=0.214286;AC=28;AN=56;DP4=50,75,49,60;MQ=45;ANN=A|intergenic_variant|MODIFIER|||||||||||||||rs446024513||||SNV|||||||||
13	63577500	A	G	DP=258;VDB=0.891374;SGB=23.1477;RPB=0.568172;MQB=1.76945e-37;MQSB=0.563022;BQB=0.983163;MQ0F=0;ICB=0.169825;HOB=0.177934;AC=27;AN=56;DP4=53,78,52,59;MQ=45;ANN=A|intergenic_variant|MODIFIER|||||||||||||||rs519872742||||SNV|||||||||
13	63577632	T	C	DP=227;VDB=0.0853637;SGB=16.285;RPB=0.738606;MQB=3.87419e-35;MQSB=0.45224;BQB=0.311069;MQ0F=0;ICB=0.0764263;HOB=0.214286;AC=28;AN=56;DP4=42,77,47,49;MQ=46;ANN=T|intergenic_variant|MODIFIER|||||||||||||||rs523404922||||SNV|||||||||
13	63577694	A	G	DP=199;VDB=0.913589;SGB=18.4288;RPB=0.840015;MQB=1.04069e-29;MQSB=0.502376;BQB=0.00909596;MQ0F=0;ICB=0.0764263;HOB=0.214286;AC=28;AN=56;DP4=39,56,45,47;MQ=46;ANN=A|intergenic_variant|MODIFIER|||||||||||||||rs466070076||||SNV|||||||||
13	63578001	G	A	DP=232;VDB=0.421281;SGB=5.72587;RPB=0.369261;MQB=0.0149926;MQSB=0.926865;BQB=0.806991;MQ0F=0;ICB=0.00129827;HOB=0.000637755;AC=1;AN=56;DP4=119,105,1,2;MQ=49;ANN=G|intergenic_variant|MODIFIER|||||||||||||||rs208497464||||SNV|||||||||
13	63578199	T	C	DP=214;VDB=0.565335;SGB=8.68918;RPB=0.798597;MQB=0.248496;MQSB=0.11971;BQB=0.429547;MQ0F=0;ICB=0.00547945;HOB=0.00255102;AC=2;AN=56;DP4=83,119,3,4;MQ=46;ANN=T|intergenic_variant|MODIFIER|||||||||||||||rs380785943||||SNV|||||||||
13	63578219	A	T	DP=210;VDB=0.283488;SGB=10.8557;RPB=0.453653;MQB=1.23771e-30;MQSB=0.162814;BQB=0.870462;MQ0F=0;ICB=0.0812167;HOB=0.211735;AC=26;AN=56;DP4=50,60,26,64;MQ=44;ANN=A|intergenic_variant|MODIFIER|||||||||||||||rs110353481||||SNV|||||||||
13	63578242	C	G	DP=212;VDB=0.0410356;SGB=10.0859;RPB=0.981426;MQB=3.06351e-32;MQSB=0.206823;BQB=0.00515035;MQ0F=0;ICB=0.169825;HOB=0.177934;AC=27;AN=56;DP4=52,67,24,64;MQ=45;ANN=C|intergenic_variant|MODIFIER|||||||||||||||rs109310819||||SNV|||||||||
13	63578353	G	A	DP=162;VDB=0.849275;SGB=-6.65577;RPB=0.621041;MQB=2.32067e-21;MQSB=0.00162356;BQB=0.753742;MQ0F=0;ICB=0.627357;HOB=0.091199;AC=23;AN=56;DP4=64,45,9,43;MQ=48;ANN=G|intergenic_variant|MODIFIER|||||||||||||||rs381998802||||SNV|||||||||
13	63578481	catatatatatatatatatat	catatatatatatatatatatat	INDEL;IDV=3;IMF=0.6;DP=115;VDB=0.0100114;SGB=-2.56706;MQSB=0.978555;MQ0F=0;ICB=0.403347;HOB=0.114187;AC=8,2;AN=34;DP4=24,22,7,11;MQ=49;ANN=ATATATATATATATATATAT|intergenic_variant|MODIFIER|||||||||||||||rs526854291||||indel|||||||||,ATATATATATATATATAT|intergenic_variant|MODIFIER|||||||||||||||||||indel|||||||||
13	63578494	atatata	atatatatatttatata	INDEL;IDV=2;IMF=0.5;DP=128;VDB=0.970759;SGB=2.47881;MQSB=0.728059;MQ0F=0;ICB=0.00163197;HOB=0.0008;AC=1;AN=50;DP4=56,43,2,0;MQ=48;ANN=TATATA|intergenic_variant|MODIFIER|||||||||||||||||||indel|||||||||
13	63578496	aTTtatat	atatat	INDEL;IDV=7;IMF=0.5;DP=130;VDB=0.749011;SGB=-3.26364;MQSB=0.964423;MQ0F=0;ICB=0.0608584;HOB=0.113379;AC=8,2;AN=42;DP4=36,36,16,7;MQ=48;ANN=TTTATAT|intergenic_variant|MODIFIER|||||||||||||||||||indel|||||||||,TATTTATAT|intergenic_variant|MODIFIER|||||||||||||||rs385161502||||indel|||||||||
13	63578611	C	T	DP=185;VDB=0.693085;SGB=-11.6814;RPB=0.100873;MQB=8.45706e-26;MQSB=0.00142062;BQB=0.490103;MQ0F=0;ICB=0.332062;HOB=0.140306;AC=26;AN=56;DP4=69,50,57,5;MQ=48;ANN=C|intergenic_variant|MODIFIER|||||||||||||||rs474754021||||SNV|||||||||
13	63578824	T	C	DP=251;VDB=0.813442;SGB=24.4551;RPB=0.775519;MQB=4.51521e-05;MQSB=0.890435;BQB=0.414295;MQ0F=0;ICB=0.00547945;HOB=0.00255102;AC=2;AN=56;DP4=110,122,4,8;MQ=48;ANN=T|intergenic_variant|MODIFIER|||||||||||||||rs384050102||||SNV|||||||||
13	63578889	T	C	DP=292;VDB=0.861531;SGB=46.596;RPB=0.621972;MQB=4.78951e-40;MQSB=0.599513;BQB=0.305694;MQ0F=0;ICB=0.169825;HOB=0.177934;AC=27;AN=56;DP4=61,66,83,72;MQ=47;ANN=T|intergenic_variant|MODIFIER|||||||||||||||rs470721391||||SNV|||||||||
13	63579039	T	C	DP=243;VDB=0.809735;SGB=17.4177;RPB=0.999135;MQB=4.94152e-35;MQSB=0.993906;BQB=0.683322;MQ0F=0;ICB=0.876483;HOB=0.0484694;AC=22;AN=56;DP4=78,61,52,42;MQ=47;ANN=T|intergenic_variant|MODIFIER|||||||||||||||rs439167973||||SNV|||||||||
13	63579120	A	C	DP=223;VDB=0.291961;SGB=30.08;RPB=0.998792;MQB=6.05465e-32;MQSB=0.966298;BQB=0.0788778;MQ0F=0;ICB=0.0764263;HOB=0.214286;AC=28;AN=56;DP4=39,60,46,71;MQ=46;ANN=A|intergenic_variant|MODIFIER|||||||||||||||rs459244210||||SNV|||||||||
13	63579255	G	C	DP=230;VDB=0.0407868;SGB=28.8131;RPB=0.550195;MQB=3.3266e-33;MQSB=0.99378;BQB=0.0623738;MQ0F=0;ICB=0.0764263;HOB=0.214286;AC=28;AN=56;DP4=58,51,59,53;MQ=47;ANN=G|intergenic_variant|MODIFIER|||||||||||||||rs522855960||||SNV|||||||||
13	63579504	ttctgtct	ttctgtctgtct	INDEL;IDV=14;IMF=0.777778;DP=258;VDB=0.0420015;SGB=18.5093;MQSB=0.980881;MQ0F=0;ICB=0.332062;HOB=0.140306;AC=26;AN=56;DP4=73,51,51,45;MQ=49;ANN=TCTGTCT|intergenic_variant|MODIFIER|||||||||||||||rs438484508||||indel|||||||||
13	63579510	ct	ctgtctt	INDEL;IDV=2;IMF=0.285714;DP=257;VDB=0.766318;SGB=1.48043;MQSB=0.904152;MQ0F=0;ICB=0.697746;HOB=0.0816187;AC=23;AN=54;DP4=82,62,44,36;MQ=49;ANN=T|intergenic_variant|MODIFIER|||||||||||||||||||indel|||||||||
13	63579511	t	tgtc	INDEL;IDV=3;IMF=0.428571;DP=253;VDB=0.910245;SGB=-6.56442;MQSB=0.942777;MQ0F=0;ICB=0.810584;HOB=0.0612245;AC=24;AN=56;DP4=86,63,45,38;MQ=49;ANN=-|intergenic_variant|MODIFIER|||||||||||||||||||deletion|||||||||
13	63579649	A	G	DP=281;VDB=0.462855;SGB=33.4916;RPB=0.0548662;MQB=4.55422e-43;MQSB=0.0977179;BQB=0.273007;MQ0F=0;ICB=0.169825;HOB=0.177934;AC=27;AN=56;DP4=79,66,54,77;MQ=46;ANN=A|intergenic_variant|MODIFIER|||||||||||||||rs473054273||||SNV|||||||||
13	63579724	T	C	DP=264;VDB=0.78473;SGB=15.3299;RPB=0.858935;MQB=1.39352e-35;MQSB=0.927033;BQB=0.07444;MQ0F=0;ICB=0.876483;HOB=0.0484694;AC=22;AN=56;DP4=79,79,50,52;MQ=47;ANN=T|intergenic_variant|MODIFIER|||||||||||||||rs722020150||||SNV|||||||||
13	63579877	A	G	DP=232;VDB=0.292777;SGB=-13.3526;RPB=0.828292;MQB=1.87221e-34;MQSB=0.643154;BQB=0.696292;MQ0F=0;ICB=0.994184;HOB=0.0102041;AC=32;AN=56;DP4=43,59,63,59;MQ=45;ANN=A|intergenic_variant|MODIFIER|||||||||||||||rs109286184||||SNV|||||||||
13	63579913	A	G	DP=241;VDB=0.860263;SGB=9.80045;RPB=0.978673;MQB=5.00981e-32;MQSB=0.934503;BQB=0.389165;MQ0F=0;ICB=0.0812167;HOB=0.211735;AC=26;AN=56;DP4=58,73,48,50;MQ=45;ANN=A|intergenic_variant|MODIFIER|||||||||||||||rs461485416||||SNV|||||||||
13	63580057	GC	GCC	INDEL;IDV=12;IMF=1;DP=225;VDB=0.378116;SGB=12.3992;MQSB=0.883363;MQ0F=0;ICB=0.0764263;HOB=0.214286;AC=28;AN=56;DP4=60,54,40,54;MQ=49;ANN=C|intergenic_variant|MODIFIER|||||||||||||||rs519117414||||indel|||||||||
13	63580147	C	CT	INDEL;IDV=10;IMF=0.833333;DP=211;VDB=0.763482;SGB=11.6605;MQSB=0.970526;MQ0F=0;ICB=0.562198;HOB=0.101403;AC=25;AN=56;DP4=56,56,51,41;MQ=49;ANN=-|intergenic_variant|MODIFIER|||||||||||||||rs379378338||||deletion|||||||||
13	63580223	A	G	DP=234;VDB=0.755686;SGB=17.7067;RPB=0.152569;MQB=4.20574e-31;MQSB=0.961105;BQB=0.0223142;MQ0F=0;ICB=0.0764263;HOB=0.214286;AC=28;AN=56;DP4=72,52,57,41;MQ=48;ANN=A|intergenic_variant|MODIFIER|||||||||||||||rs450242022||||SNV|||||||||
13	63580484	A	C	DP=229;VDB=0.00764145;SGB=22.7797;RPB=0.121124;MQB=6.33097e-32;MQSB=0.0783964;BQB=0.314434;MQ0F=0;ICB=0.23432;HOB=0.163923;AC=29;AN=54;DP4=43,67,57,49;MQ=47;ANN=A|intergenic_variant|MODIFIER|||||||||||||||rs524039088||||SNV|||||||||
13	63580607	C	G	DP=173;VDB=0.199373;SGB=19.1715;RPB=0.293137;MQB=0.186684;MQSB=0.642824;BQB=0.982875;MQ0F=0;ICB=0.00547945;HOB=0.00255102;AC=2;AN=56;DP4=79,60,4,6;MQ=41;ANN=C|intergenic_variant|MODIFIER|||||||||||||||rs386047629||||SNV|||||||||
13	63580608	A	G	DP=166;VDB=0.278246;SGB=-1.64197;RPB=0.131475;MQB=7.67884e-19;MQSB=0.639151;BQB=0.00102042;MQ0F=0;ICB=0.0353813;HOB=0.24426;AC=25;AN=56;DP4=46,48,33,12;MQ=40;ANN=A|intergenic_variant|MODIFIER|||||||||||||||rs723426764||||SNV|||||||||
13	63580609	A	G	DP=166;VDB=0.429108;SGB=-1.65719;RPB=0.0803367;MQB=2.50077e-18;MQSB=0.755239;BQB=0.0120748;MQ0F=0;ICB=0.0353813;HOB=0.24426;AC=25;AN=56;DP4=46,46,33,12;MQ=40;ANN=A|intergenic_variant|MODIFIER|||||||||||||||rs717747846||||SNV|||||||||
13	63580610	A	G	DP=169;VDB=0.342962;SGB=-10.508;RPB=0.00662688;MQB=6.21813e-20;MQSB=0.74795;BQB=0.975404;MQ0F=0;ICB=0.810584;HOB=0.0612245;AC=32;AN=56;DP4=38,37,46,25;MQ=41;ANN=A|intergenic_variant|MODIFIER|||||||||||||||rs110178326||||SNV|||||||||
13	63580635	A	G	DP=198;VDB=0.418832;SGB=12.8009;RPB=0.0291887;MQB=5.14063e-20;MQSB=0.257719;BQB=0.0395108;MQ0F=0;ICB=0.0812167;HOB=0.211735;AC=26;AN=56;DP4=51,56,50,27;MQ=44;ANN=A|intergenic_variant|MODIFIER|||||||||||||||rs463843918||||SNV|||||||||
13	63580797	C	T	DP=235;VDB=0.871923;SGB=27.3629;RPB=0.842022;MQB=2.4968e-32;MQSB=0.491129;BQB=0.987632;MQ0F=0;ICB=0.169825;HOB=0.177934;AC=27;AN=56;DP4=66,46,52,59;MQ=47;ANN=C|intergenic_variant|MODIFIER|||||||||||||||rs520997963||||SNV|||||||||
13	63580898	G	C	DP=256;VDB=0.165688;SGB=34.834;RPB=0.13596;MQB=1.86228e-39;MQSB=0.640341;BQB=0.966299;MQ0F=0;ICB=0.169825;HOB=0.177934;AC=27;AN=56;DP4=64,58,57,68;MQ=47;ANN=G|intergenic_variant|MODIFIER|||||||||||||||rs477587912||||SNV|||||||||
13	63580991	A	G	DP=253;VDB=0.720889;SGB=12.3464;RPB=0.934543;MQB=0.000925405;MQSB=0.767197;BQB=0.96558;MQ0F=0;ICB=0.00129827;HOB=0.000637755;AC=1;AN=56;DP4=134,103,5,0;MQ=49;ANN=A|intergenic_variant|MODIFIER|||||||||||||||rs799708865||||SNV|||||||||
13	63581208	A	G	DP=228;VDB=0.0403414;SGB=21.743;RPB=0.0701807;MQB=1.06433e-35;MQSB=0.902063;BQB=0.992991;MQ0F=0;ICB=0.0764263;HOB=0.214286;AC=28;AN=56;DP4=49,66,44,65;MQ=47;ANN=A|intergenic_variant|MODIFIER|||||||||||||||rs446143741||||SNV|||||||||
13	63581368	A	G	DP=235;VDB=0.336721;SGB=14.7595;RPB=0.845603;MQB=1.84373e-35;MQSB=0.558756;BQB=0.701581;MQ0F=0;ICB=0.169825;HOB=0.177934;AC=27;AN=56;DP4=56,69,53,47;MQ=47;ANN=A|intergenic_variant|MODIFIER|||||||||||||||rs466098153||||SNV|||||||||
13	63581604	G	A	DP=216;VDB=0.803707;SGB=26.8544;RPB=0.973891;MQB=1.19781e-31;MQSB=0.421781;BQB=0.47771;MQ0F=0;ICB=0.169825;HOB=0.177934;AC=27;AN=56;DP4=54,51,49,57;MQ=47;ANN=G|intergenic_variant|MODIFIER|||||||||||||||rs434776020||||SNV|||||||||
13	63581796	C	T	DP=222;VDB=0.45314;SGB=9.02624;RPB=0.99617;MQB=0.0396727;MQSB=0.891326;BQB=0.0181728;MQ0F=0;ICB=0.00129827;HOB=0.000637755;AC=1;AN=56;DP4=100,115,3,1;MQ=47;ANN=C|intergenic_variant|MODIFIER|||||||||||||||rs798219586||||SNV|||||||||
13	63581829	C	T	DP=240;VDB=0.986423;SGB=16.6368;RPB=0.915289;MQB=2.48303e-34;MQSB=0.978545;BQB=0.122861;MQ0F=0;ICB=0.332062;HOB=0.140306;AC=26;AN=56;DP4=69,61,51,54;MQ=45;ANN=C|intergenic_variant|MODIFIER|||||||||||||||rs448350200||||SNV|||||||||
13	63581835	C	T	DP=236;VDB=0.608338;SGB=25.6931;RPB=0.904209;MQB=1.36243e-26;MQSB=0.989438;BQB=0.961355;MQ0F=0;ICB=0.419385;HOB=0.122449;AC=16;AN=56;DP4=85,83,32,31;MQ=45;ANN=C|intergenic_variant|MODIFIER|||||||||||||||||||SNV|||||||||
13	63581933	G	A	DP=240;VDB=0.336461;SGB=23.6858;RPB=0.985058;MQB=5.73153e-34;MQSB=0.966348;BQB=0.386813;MQ0F=0;ICB=0.332062;HOB=0.140306;AC=26;AN=56;DP4=59,60,58,53;MQ=47;ANN=G|intergenic_variant|MODIFIER|||||||||||||||rs522192817||||SNV|||||||||
13	63582187	G	A	DP=228;VDB=0.374463;SGB=18.8516;RPB=0.343925;MQB=6.24649e-31;MQSB=0.470751;BQB=0.795074;MQ0F=0;ICB=0.169825;HOB=0.177934;AC=27;AN=56;DP4=64,53,40,61;MQ=46;ANN=G|intergenic_variant|MODIFIER|||||||||||||||rs468514821||||SNV|||||||||
13	63582255	A	G	DP=248;VDB=0.249328;SGB=34.9794;RPB=0.0543472;MQB=4.35136e-35;MQSB=0.953603;BQB=0.371571;MQ0F=0;ICB=0.169825;HOB=0.177934;AC=27;AN=56;DP4=61,51,69,57;MQ=46;ANN=A|intergenic_variant|MODIFIER|||||||||||||||rs436989260||||SNV|||||||||
13	63582492	G	A	DP=226;VDB=0.0953283;SGB=24.097;RPB=0.320976;MQB=1.1125e-28;MQSB=0.988143;BQB=0.107507;MQ0F=0;ICB=0.332062;HOB=0.140306;AC=26;AN=56;DP4=54,48,52,56;MQ=47;ANN=G|intergenic_variant|MODIFIER|||||||||||||||rs522083471||||SNV|||||||||
13	63582573	C	T	DP=242;VDB=0.336168;SGB=29.0073;RPB=0.0838326;MQB=8.36611e-34;MQSB=0.99171;BQB=0.903041;MQ0F=0;ICB=0.169825;HOB=0.177934;AC=27;AN=56;DP4=57,52,62,60;MQ=47;ANN=C|intergenic_variant|MODIFIER|||||||||||||||rs457107067||||SNV|||||||||
13	63582727	G	A	DP=243;VDB=0.330433;SGB=28.1038;RPB=0.601334;MQB=1.34833e-33;MQSB=0.167996;BQB=0.935018;MQ0F=0;ICB=0.169825;HOB=0.177934;AC=27;AN=56;DP4=67,52,53,63;MQ=47;ANN=G|intergenic_variant|MODIFIER|||||||||||||||rs470694112||||SNV|||||||||
13	63583232	C	T	DP=228;VDB=0.928777;SGB=32.0192;RPB=0.996724;MQB=2.235e-34;MQSB=0.749974;BQB=0.442329;MQ0F=0;ICB=0.0764263;HOB=0.214286;AC=28;AN=56;DP4=57,52,55,57;MQ=46;ANN=C|intergenic_variant|MODIFIER|||||||||||||||rs133153707||||SNV|||||||||
13	63583289	A	G	DP=230;VDB=0.536971;SGB=27.4449;RPB=0.898332;MQB=1.62719e-34;MQSB=0.999998;BQB=0.978251;MQ0F=0;ICB=0.0812167;HOB=0.211735;AC=26;AN=56;DP4=53,68,44,55;MQ=46;ANN=A|intergenic_variant|MODIFIER|||||||||||||||rs526343434||||SNV|||||||||
13	63583639	A	G	DP=157;VDB=0.950763;SGB=23.674;RPB=0.962738;MQB=3.3736e-13;MQSB=0.00874448;BQB=0.0844752;MQ0F=0;ICB=0.0812167;HOB=0.211735;AC=26;AN=56;DP4=30,32,32,48;MQ=47;ANN=A|intergenic_variant|MODIFIER|||||||||||||||rs519785947||||SNV|||||||||
13	63583789	G	A	DP=206;VDB=0.276329;SGB=4.92265;RPB=0.564923;MQB=4.40967e-28;MQSB=0.903174;BQB=0.0805884;MQ0F=0;ICB=0.169825;HOB=0.177934;AC=27;AN=56;DP4=72,40,57,27;MQ=47;ANN=G|intergenic_variant|MODIFIER|||||||||||||||rs452985046||||SNV|||||||||
13	63583927	T	G	DP=249;VDB=0.0326989;SGB=18.4284;RPB=0.202297;MQB=4.34406e-39;MQSB=0.276511;BQB=0.905697;MQ0F=0;ICB=0.529815;HOB=0.106505;AC=29;AN=56;DP4=72,42,65,62;MQ=47;ANN=T|intergenic_variant|MODIFIER|||||||||||||||rs378171922||||SNV|||||||||
13	63583982	GA	GAA	INDEL;IDV=3;IMF=0.3;DP=277;VDB=0.774058;SGB=9.02624;MQSB=0.132817;MQ0F=0;ICB=0.00129827;HOB=0.000637755;AC=1;AN=56;DP4=146,120,1,3;MQ=48;ANN=A|intergenic_variant|MODIFIER|||||||||||||||rs730758880||||indel|||||||||
13	63584340	A	G	DP=257;VDB=0.950865;SGB=17.2307;RPB=0.775119;MQB=3.02638e-36;MQSB=0.987895;BQB=0.05903;MQ0F=0;ICB=0.318907;HOB=0.142857;AC=28;AN=56;DP4=56,59,64,64;MQ=44;ANN=A|intergenic_variant|MODIFIER|||||||||||||||rs523768896||||SNV|||||||||
13	63584347	T	C	DP=256;VDB=0.800425;SGB=20.9851;RPB=0.509885;MQB=8.02257e-36;MQSB=0.999527;BQB=0.513764;MQ0F=0;ICB=0.318907;HOB=0.142857;AC=28;AN=56;DP4=49,58,63,70;MQ=43;ANN=T|intergenic_variant|MODIFIER|||||||||||||||rs384278889||||SNV|||||||||
13	63584802	C	T	DP=226;VDB=0.307301;SGB=17.7114;RPB=0.928771;MQB=2.12616e-17;MQSB=0.124118;BQB=0.655222;MQ0F=0;ICB=0.169825;HOB=0.177934;AC=27;AN=56;DP4=67,38,55,44;MQ=46;ANN=C|intergenic_variant|MODIFIER|||||||||||||||rs716851027||||SNV|||||||||
13	63584811	gttttttttttttttt	gttttttttttttttttttttt	INDEL;IDV=8;IMF=0.727273;DP=209;VDB=7.15717e-06;SGB=7.7941;MQSB=0.0190641;MQ0F=0;ICB=0.000261063;HOB=0.403646;AC=25,8,6;AN=48;DP4=11,2,31,24;MQ=45;ANN=TTTTTTTTTTTTTTT|intergenic_variant|MODIFIER|||||||||||||||||||indel|||||||||,TTTTTTTTTTTTTT|intergenic_variant|MODIFIER|||||||||||||||||||indel|||||||||,TTTTTTTTTTTTTTTT|intergenic_variant|MODIFIER|||||||||||||||||||indel|||||||||
13	63584827	t	ttttttg	INDEL;IDV=1;IMF=0.125;DP=197;VDB=0.98232;SGB=-7.48844;MQSB=0.438426;MQ0F=0;ICB=0.393241;HOB=0.125;AC=14;AN=56;DP4=37,45,20,15;MQ=44;ANN=-|intergenic_variant|MODIFIER|||||||||||||||||||deletion|||||||||
13	63584828	t	tttttg	INDEL;IDV=1;IMF=0.142857;DP=189;VDB=0.996405;SGB=-8.31296;MQSB=0.343779;MQ0F=0;ICB=0.01421;HOB=0.0771684;AC=11;AN=56;DP4=33,46,14,5;MQ=44;ANN=-|intergenic_variant|MODIFIER|||||||||||||||||||deletion|||||||||
13	63585245	A	T	DP=220;VDB=0.633266;SGB=29.2362;RPB=0.502415;MQB=2.4077e-30;MQSB=0.386021;BQB=0.7655;MQ0F=0;ICB=0.0812167;HOB=0.211735;AC=26;AN=56;DP4=57,52,43,59;MQ=47;ANN=A|intergenic_variant|MODIFIER|||||||||||||||rs461475363||||SNV|||||||||
13	63585445	A	G	DP=204;VDB=0.192436;SGB=5.72587;RPB=0.999184;MQB=0.0132938;MQSB=0.935779;BQB=0.837276;MQ0F=0;ICB=0.00129827;HOB=0.000637755;AC=1;AN=56;DP4=97,99,3,0;MQ=49;ANN=A|intergenic_variant|MODIFIER|||||||||||||||rs379532496||||SNV|||||||||
13	63586075	A	G	DP=211;VDB=0.179751;SGB=11.8429;RPB=0.681537;MQB=9.33843e-31;MQSB=0.495681;BQB=0.855564;MQ0F=0;ICB=0.0764263;HOB=0.214286;AC=28;AN=56;DP4=75,37,62,29;MQ=47;ANN=A|intergenic_variant|MODIFIER|||||||||||||||rs524397924||||SNV|||||||||
13	63586507	C	T	DP=240;VDB=0.250218;SGB=9.44921;RPB=0.59245;MQB=1.37893e-35;MQSB=0.375839;BQB=0.516263;MQ0F=0;ICB=0.169825;HOB=0.177934;AC=27;AN=56;DP4=69,69,41,56;MQ=46;ANN=C|intergenic_variant|MODIFIER|||||||||||||||rs470904557||||SNV|||||||||
13	63586543	T	G	DP=262;VDB=0.535899;SGB=10.4205;RPB=0.0320184;MQB=3.23895e-32;MQSB=0.710675;BQB=0.0966113;MQ0F=0;ICB=0.332062;HOB=0.140306;AC=26;AN=56;DP4=70,74,47,52;MQ=46;ANN=T|intergenic_variant|MODIFIER|||||||||||||||rs463887631||||SNV|||||||||
13	63586907	A	G	DP=277;VDB=0.759686;SGB=28.6781;RPB=0.880752;MQB=4.54123e-39;MQSB=0.491178;BQB=0.841017;MQ0F=0;ICB=0.169825;HOB=0.177934;AC=27;AN=56;DP4=75,68,54,71;MQ=47;ANN=A|intergenic_variant|MODIFIER|||||||||||||||rs477662311||||SNV|||||||||
13	63587026	C	T	DP=289;VDB=0.0800664;SGB=39.1035;RPB=0.898708;MQB=2.06514e-27;MQSB=0.286836;BQB=0.937097;MQ0F=0;ICB=0.0233966;HOB=0.0516582;AC=9;AN=56;DP4=127,101,20,36;MQ=48;ANN=C|intergenic_variant|MODIFIER|||||||||||||||||||SNV|||||||||
13	63587319	C	T	DP=244;VDB=0.00981057;SGB=12.1402;RPB=0.392506;MQB=1.49465e-09;MQSB=0.966269;BQB=0.0307896;MQ0F=0;ICB=0.0244706;HOB=0.0102041;AC=4;AN=56;DP4=109,114,5,10;MQ=49;ANN=C|intergenic_variant|MODIFIER|||||||||||||||||||SNV|||||||||
13	63587432	A	G	DP=209;VDB=0.3365;SGB=21.8028;RPB=0.993499;MQB=4.96056e-06;MQSB=0.986596;BQB=0.893753;MQ0F=0;ICB=0.00547945;HOB=0.00255102;AC=2;AN=56;DP4=104,73,5,6;MQ=49;ANN=A|intergenic_variant|MODIFIER|||||||||||||||rs379730720||||SNV|||||||||
13	63587580	T	C	DP=226;VDB=0.0738757;SGB=4.90673;RPB=0.782458;MQB=4.5295e-33;MQSB=0.31864;BQB=0.00798725;MQ0F=0;ICB=0.169825;HOB=0.177934;AC=29;AN=56;DP4=47,65,49,45;MQ=47;ANN=T|intergenic_variant|MODIFIER|||||||||||||||rs381767322||||SNV|||||||||
13	63587731	G	A	DP=261;VDB=0.98814;SGB=27.808;RPB=0.0901377;MQB=8.1143e-34;MQSB=0.867163;BQB=0.300193;MQ0F=0;ICB=0.0764263;HOB=0.214286;AC=28;AN=56;DP4=72,60,68,51;MQ=47;ANN=G|intergenic_variant|MODIFIER|||||||||||||||rs459856643||||SNV|||||||||
13	63587864	G	T	DP=258;VDB=0.470955;SGB=39.5289;RPB=0.895711;MQB=3.64475e-33;MQSB=0.911024;BQB=0.997003;MQ0F=0;ICB=0.0812167;HOB=0.211735;AC=26;AN=56;DP4=72,52,62,61;MQ=47;ANN=G|intergenic_variant|MODIFIER|||||||||||||||rs479802288||||SNV|||||||||
13	63587914	G	A	DP=279;VDB=0.968615;SGB=15.6847;RPB=0.655979;MQB=0.0022528;MQSB=0.925836;BQB=0.978881;MQ0F=0;ICB=0.00547945;HOB=0.00255102;AC=2;AN=56;DP4=145,112,4,6;MQ=48;ANN=G|intergenic_variant|MODIFIER|||||||||||||||rs385417591||||SNV|||||||||
13	63588232	T	G	DP=251;VDB=0.056073;SGB=18.0169;RPB=0.763394;MQB=2.00938e-07;MQSB=0.839097;BQB=0.246565;MQ0F=0;ICB=0.00547945;HOB=0.00255102;AC=2;AN=56;DP4=113,122,8,3;MQ=49;ANN=T|intergenic_variant|MODIFIER|||||||||||||||rs109174647||||SNV|||||||||
13	63588556	gtttttttttt	gttttttttttt	INDEL;IDV=11;IMF=0.916667;DP=270;VDB=0.00340309;SGB=5.66757;MQSB=0.945039;MQ0F=0;ICB=0.0307406;HOB=0.249362;AC=29;AN=56;DP4=58,43,58,57;MQ=49;ANN=TTTTTTTTTT|intergenic_variant|MODIFIER|||||||||||||||rs453883520||||indel|||||||||
13	63588687	A	G	DP=281;VDB=0.698826;SGB=22.6813;RPB=0.894039;MQB=3.86357e-08;MQSB=0.92864;BQB=0.168911;MQ0F=0;ICB=0.00547945;HOB=0.00255102;AC=2;AN=56;DP4=142,116,7,6;MQ=49;ANN=A|intergenic_variant|MODIFIER|||||||||||||||rs380789660||||SNV|||||||||
13	63588958	G	T	DP=280;VDB=0.295741;SGB=15.4174;RPB=0.63652;MQB=2.45318e-09;MQSB=0.994893;BQB=0.639409;MQ0F=0;ICB=0.0244706;HOB=0.0102041;AC=4;AN=56;DP4=134,121,11,6;MQ=49;ANN=G|intergenic_variant|MODIFIER|||||||||||||||||||SNV|||||||||
13	63588973	C	T	DP=283;VDB=0.340858;SGB=4.03109;RPB=0.943274;MQB=0.00106676;MQSB=0.965807;BQB=0.422375;MQ0F=0;ICB=0.00129827;HOB=0.000637755;AC=1;AN=56;DP4=154,115,1,4;MQ=49;ANN=C|intergenic_variant|MODIFIER|||||||||||||||rs380878596||||SNV|||||||||
13	63589483	C	T	DP=241;VDB=0.0699687;SGB=12.2186;RPB=0.83382;MQB=3.38131e-32;MQSB=0.998868;BQB=0.899202;MQ0F=0;ICB=0.529815;HOB=0.106505;AC=29;AN=56;DP4=59,47,70,52;MQ=42;ANN=C|intergenic_variant|MODIFIER|||||||||||||||rs383378680||||SNV|||||||||
13	63589533	T	C	DP=223;VDB=0.263574;SGB=27.0882;RPB=0.791583;MQB=7.0565e-16;MQSB=0.129531;BQB=0.0732745;MQ0F=0.00896861;ICB=0.446315;HOB=0.119898;AC=22;AN=56;DP4=68,57,44,48;MQ=40;ANN=T|intergenic_variant|MODIFIER|||||||||||||||rs723714388||||SNV|||||||||
13	63590028	C	T	DP=262;VDB=0.685687;SGB=12.3464;RPB=0.277886;MQB=0.000780023;MQSB=0.975149;BQB=0.866912;MQ0F=0;ICB=0.00129827;HOB=0.000637755;AC=1;AN=56;DP4=129,126,3,2;MQ=49;ANN=C|intergenic_variant|MODIFIER|||||||||||||||rs378040362||||SNV|||||||||
13	63590266	C	G	DP=259;VDB=0.688626;SGB=28.0381;RPB=0.994614;MQB=1.18407e-39;MQSB=0.97795;BQB=0.374655;MQ0F=0;ICB=0.169825;HOB=0.177934;AC=27;AN=56;DP4=67,63,58,61;MQ=47;ANN=C|intergenic_variant|MODIFIER|||||||||||||||rs520033926||||SNV|||||||||
13	63590938	T	C	DP=204;VDB=0.852963;SGB=21.8028;RPB=0.868225;MQB=3.28688e-07;MQSB=0.933905;BQB=0.0958345;MQ0F=0;ICB=0.00590842;HOB=0.00274348;AC=2;AN=54;DP4=107,60,7,4;MQ=49;ANN=T|intergenic_variant|MODIFIER|||||||||||||||rs381210780||||SNV|||||||||
13	63591085	G	A	DP=206;VDB=0.522583;SGB=6.14912;RPB=0.966403;MQB=2.75428e-28;MQSB=0.636697;BQB=0.376742;MQ0F=0;ICB=0.373128;HOB=0.132653;AC=24;AN=56;DP4=61,59,47,31;MQ=48;ANN=G|intergenic_variant|MODIFIER|||||||||||||||rs714311350||||SNV|||||||||
13	63591164	T	G	DP=260;VDB=0.372756;SGB=15.6847;RPB=0.997336;MQB=0.000293678;MQSB=0.498137;BQB=0.80799;MQ0F=0;ICB=0.00547945;HOB=0.00255102;AC=2;AN=56;DP4=122,120,5,5;MQ=49;ANN=T|intergenic_variant|MODIFIER|||||||||||||||rs378671936||||SNV|||||||||
13	63591182	G	T	DP=263;VDB=0.179294;SGB=17.0562;RPB=0.622963;MQB=3.882e-10;MQSB=0.917743;BQB=0.976352;MQ0F=0;ICB=0.0244706;HOB=0.0102041;AC=4;AN=56;DP4=117,120,11,7;MQ=49;ANN=G|intergenic_variant|MODIFIER|||||||||||||||rs517836276||||SNV|||||||||
13	63591580	T	C	DP=249;VDB=0.0694872;SGB=11.0207;RPB=0.107361;MQB=3.38721e-05;MQSB=0.999907;BQB=0.262385;MQ0F=0;ICB=0.00547945;HOB=0.00255102;AC=2;AN=56;DP4=133,104,6,2;MQ=49;ANN=T|intergenic_variant|MODIFIER|||||||||||||||rs385182620||||SNV|||||||||
13	63591617	G	T	DP=252;VDB=0.597072;SGB=15.418;RPB=0.940382;MQB=1.32513e-07;MQSB=0.999972;BQB=0.999986;MQ0F=0;ICB=0.0244706;HOB=0.0102041;AC=4;AN=56;DP4=136,90,9,8;MQ=48;ANN=G|intergenic_variant|MODIFIER|||||||||||||||rs482152118||||SNV|||||||||
13	63591679	G	A	DP=292;VDB=0.298368;SGB=5.13222;RPB=0.188741;MQB=6.30584e-44;MQSB=0.971556;BQB=0.186512;MQ0F=0;ICB=0.529815;HOB=0.106505;AC=29;AN=56;DP4=89,66,70,60;MQ=47;ANN=G|intergenic_variant|MODIFIER|||||||||||||||rs137277248||||SNV|||||||||
13	63591740	TACACAC	TACACACAC	INDEL;IDV=16;IMF=1;DP=292;VDB=0.367028;SGB=22.8092;MQSB=0.914744;MQ0F=0;ICB=0.627357;HOB=0.091199;AC=23;AN=56;DP4=69,86,54,52;MQ=48;ANN=ACACAC|intergenic_variant|MODIFIER|||||||||||||||||||indel|||||||||
13	63592006	G	A	DP=191;VDB=0.0227446;SGB=8.68918;RPB=0.446535;MQB=5.43426e-05;MQSB=0.309031;BQB=0.124725;MQ0F=0;ICB=0.00547945;HOB=0.00255102;AC=2;AN=56;DP4=37,140,2,5;MQ=47;ANN=G|intergenic_variant|MODIFIER|||||||||||||||rs382240081||||SNV|||||||||
13	63592021	T	C	DP=186;VDB=0.37043;SGB=17.5338;RPB=0.836229;MQB=2.05485e-25;MQSB=0.592841;BQB=0.997929;MQ0F=0;ICB=0.332062;HOB=0.140306;AC=26;AN=56;DP4=18,70,21,71;MQ=46;ANN=T|intergenic_variant|MODIFIER|||||||||||||||rs384717562||||SNV|||||||||
13	63592033	C	T	DP=176;VDB=0.175997;SGB=11.0208;RPB=0.794091;MQB=3.84626e-05;MQSB=0.183707;BQB=0.106548;MQ0F=0;ICB=0.00547945;HOB=0.00255102;AC=2;AN=56;DP4=33,133,3,5;MQ=46;ANN=C|intergenic_variant|MODIFIER|||||||||||||||rs379208533||||SNV|||||||||
13	63592269	G	C	DP=146;VDB=0.810286;SGB=9.55721;RPB=0.947406;MQB=2.49902e-08;MQSB=0.758379;BQB=0.257695;MQ0F=0;ICB=0.0404608;HOB=0.0159439;AC=5;AN=56;DP4=96,35,10,5;MQ=48;ANN=G|intergenic_variant|MODIFIER|||||||||||||||rs432977609||||SNV|||||||||
13	63592289	cct	ccttct	INDEL;IDV=3;IMF=0.6;DP=157;VDB=0.147797;SGB=7.995;MQSB=0.993334;MQ0F=0;ICB=0.0404608;HOB=0.0159439;AC=5;AN=56;DP4=100,35,9,5;MQ=48;ANN=CT|intergenic_variant|MODIFIER|||||||||||||||rs518895632||||indel|||||||||
13	63592362	A	G	DP=161;VDB=0.260771;SGB=0.51511;RPB=0.999125;MQB=2.34433e-23;MQSB=0.454045;BQB=0.549979;MQ0F=0;ICB=0.318907;HOB=0.142857;AC=28;AN=56;DP4=50,29,50,20;MQ=46;ANN=A|intergenic_variant|MODIFIER|||||||||||||||rs110682101||||SNV|||||||||
13	63592435	T	A	DP=200;VDB=0.322745;SGB=16.8319;RPB=0.790004;MQB=5.06043e-26;MQSB=0.8091;BQB=0.963206;MQ0F=0;ICB=0.840079;HOB=0.0554847;AC=19;AN=56;DP4=75,47,45,23;MQ=47;ANN=T|intergenic_variant|MODIFIER|||||||||||||||||||SNV|||||||||
13	63592524	C	T	DP=202;VDB=0.68216;SGB=11.6442;RPB=0.240802;MQB=1.72187e-27;MQSB=0.984006;BQB=0.940619;MQ0F=0;ICB=0.529815;HOB=0.106505;AC=29;AN=56;DP4=48,43,51,48;MQ=47;ANN=C|intergenic_variant|MODIFIER|||||||||||||||rs109600843||||SNV|||||||||
13	63592709	cTtttttt	ctttttt	INDEL;IDV=4;IMF=0.444444;DP=265;VDB=0.547685;SGB=-10.6115;MQSB=0.953075;MQ0F=0;ICB=0.0244706;HOB=0.0102041;AC=4;AN=56;DP4=122,103,6,5;MQ=49;ANN=TTTTTTT|intergenic_variant|MODIFIER|||||||||||||||rs519486825||||indel|||||||||
13	63592844	A	G	DP=224;VDB=0.951635;SGB=31.1479;RPB=0.902224;MQB=2.1155e-30;MQSB=0.330079;BQB=0.0446129;MQ0F=0;ICB=0.332062;HOB=0.140306;AC=26;AN=56;DP4=50,55,44,64;MQ=46;ANN=A|intergenic_variant|MODIFIER|||||||||||||||rs523073989||||SNV|||||||||
13	63592921	C	T	DP=241;VDB=0.536937;SGB=4.86737;RPB=0.931722;MQB=3.2483e-36;MQSB=0.0925463;BQB=0.923152;MQ0F=0;ICB=0.332062;HOB=0.140306;AC=30;AN=56;DP4=56,65,37,72;MQ=44;ANN=C|intergenic_variant|MODIFIER|||||||||||||||rs382880083||||SNV|||||||||
13	63592946	G	A	DP=238;VDB=0.389862;SGB=10.198;RPB=0.0705822;MQB=3.63573e-33;MQSB=0.286615;BQB=0.632799;MQ0F=0;ICB=0.0764263;HOB=0.214286;AC=28;AN=56;DP4=67,64,37,62;MQ=43;ANN=G|intergenic_variant|MODIFIER|||||||||||||||rs516548798||||SNV|||||||||
13	63593021	A	G	DP=222;VDB=0.42;SGB=2.47881;RPB=0.37037;MQB=0.368056;MQSB=0.827706;BQB=0.875;MQ0F=0;ICB=0.00129827;HOB=0.000637755;AC=1;AN=56;DP4=128,88,1,1;MQ=42;ANN=A|intergenic_variant|MODIFIER|||||||||||||||rs800032592||||SNV|||||||||
13	63593090	G	T	DP=219;VDB=0.72265;SGB=-0.110438;RPB=0.62576;MQB=7.51571e-26;MQSB=0.886101;BQB=0.567291;MQ0F=0;ICB=0.766686;HOB=0.0688775;AC=30;AN=56;DP4=55,55,58,47;MQ=46;ANN=G|intergenic_variant|MODIFIER|||||||||||||||rs108974115||||SNV|||||||||
13	63593372	T	A	DP=257;VDB=0.827536;SGB=10.6927;RPB=0.905027;MQB=1.28897e-39;MQSB=0.998227;BQB=0.956781;MQ0F=0;ICB=0.529815;HOB=0.106505;AC=29;AN=56;DP4=73,53,66,61;MQ=47;ANN=T|intergenic_variant|MODIFIER|||||||||||||||rs109896886||||SNV|||||||||
13	63593554	T	C	DP=262;VDB=0.590279;SGB=29.891;RPB=0.998028;MQB=4.88595e-40;MQSB=0.651653;BQB=0.754015;MQ0F=0;ICB=0.332062;HOB=0.140306;AC=26;AN=56;DP4=58,71,69,57;MQ=43;ANN=T|intergenic_variant|MODIFIER|||||||||||||||rs475220763||||SNV|||||||||
13	63593558	T	C	DP=261;VDB=0.64536;SGB=30.865;RPB=0.801543;MQB=6.9728e-39;MQSB=0.557675;BQB=0.418814;MQ0F=0;ICB=0.562198;HOB=0.101403;AC=25;AN=56;DP4=57,72,68,59;MQ=43;ANN=T|intergenic_variant|MODIFIER|||||||||||||||rs521478015||||SNV|||||||||
13	63593717	G	A	DP=258;VDB=0.888483;SGB=22.6813;RPB=0.999392;MQB=1.8184e-08;MQSB=0.953591;BQB=0.99474;MQ0F=0;ICB=0.00547945;HOB=0.00255102;AC=2;AN=56;DP4=137,104,11,2;MQ=49;ANN=G|intergenic_variant|MODIFIER|||||||||||||||rs378177956||||SNV|||||||||
13	63593982	T	C	DP=286;VDB=0.719481;SGB=22.6813;RPB=0.110159;MQB=2.7729e-08;MQSB=0.987404;BQB=0.999902;MQ0F=0;ICB=0.00547945;HOB=0.00255102;AC=2;AN=56;DP4=108,160,6,7;MQ=49;ANN=T|intergenic_variant|MODIFIER|||||||||||||||rs380329016||||SNV|||||||||
13	63594130	A	G	DP=246;VDB=0.398638;SGB=33.7536;RPB=0.935568;MQB=3.71527e-35;MQSB=0.745329;BQB=0.323092;MQ0F=0;ICB=0.555992;HOB=0.102041;AC=20;AN=56;DP4=81,63,56,38;MQ=47;ANN=A|intergenic_variant|MODIFIER|||||||||||||||rs457643545||||SNV|||||||||
13	63594204	C	G	DP=235;VDB=0.892765;SGB=5.72587;RPB=0.997224;MQB=0.0402123;MQSB=0.824051;BQB=0.94733;MQ0F=0;ICB=0.00129827;HOB=0.000637755;AC=1;AN=56;DP4=119,107,1,2;MQ=49;ANN=C|intergenic_variant|MODIFIER|||||||||||||||rs1118108545||||SNV|||||||||
13	63594315	G	A	DP=238;VDB=0.6;SGB=2.47881;RPB=0.551724;MQB=0.146552;MQSB=0.122032;BQB=0.538793;MQ0F=0;ICB=0.00129827;HOB=0.000637755;AC=1;AN=56;DP4=111,121,1,1;MQ=43;ANN=G|intergenic_variant|MODIFIER|||||||||||||||rs799383830||||SNV|||||||||
13	63594325	T	C	DP=254;VDB=0.98311;SGB=22.0944;RPB=0.937288;MQB=1.3764e-38;MQSB=0.413804;BQB=0.353363;MQ0F=0;ICB=0.169825;HOB=0.177934;AC=27;AN=56;DP4=65,64,49,62;MQ=43;ANN=T|intergenic_variant|MODIFIER|||||||||||||||rs471134090||||SNV|||||||||
13	63594331	G	A	DP=253;VDB=0.990343;SGB=22.7826;RPB=0.743858;MQB=1.97053e-39;MQSB=0.428696;BQB=0.995409;MQ0F=0;ICB=0.169825;HOB=0.177934;AC=27;AN=56;DP4=62,65,48,65;MQ=42;ANN=G|intergenic_variant|MODIFIER|||||||||||||||rs439824109||||SNV|||||||||
13	63594394	A	C	DP=241;VDB=0.185102;SGB=29.3045;RPB=0.981197;MQB=1.27878e-34;MQSB=0.863761;BQB=0.598421;MQ0F=0;ICB=0.169825;HOB=0.177934;AC=27;AN=56;DP4=49,62,47,74;MQ=44;ANN=A|intergenic_variant|MODIFIER|||||||||||||||rs459789510||||SNV|||||||||
13	63594418	T	C	DP=238;VDB=0.634913;SGB=8.68908;RPB=0.993909;MQB=0.0982533;MQSB=0.850523;BQB=0.947382;MQ0F=0;ICB=0.00547945;HOB=0.00255102;AC=2;AN=56;DP4=98,129,2,5;MQ=46;ANN=T|intergenic_variant|MODIFIER|||||||||||||||rs382956742||||SNV|||||||||
13	63594543	C	T	DP=232;VDB=0.73483;SGB=15.6847;RPB=0.573747;MQB=1.24847e-06;MQSB=0.905784;BQB=0.907237;MQ0F=0;ICB=0.00547945;HOB=0.00255102;AC=2;AN=56;DP4=114,104,8,2;MQ=49;ANN=C|intergenic_variant|MODIFIER|||||||||||||||rs378516479||||SNV|||||||||
13	63594883	G	A	DP=200;VDB=0.507471;SGB=18.0214;RPB=0.704993;MQB=2.46102e-08;MQSB=0.99742;BQB=0.114012;MQ0F=0;ICB=0.00547945;HOB=0.00255102;AC=2;AN=56;DP4=73,108,4,9;MQ=49;ANN=G|intergenic_variant|MODIFIER|||||||||||||||rs109716901||||SNV|||||||||
13	63595109	A	C	DP=219;VDB=0.309361;SGB=15.6847;RPB=0.545354;MQB=0.000132819;MQSB=0.999988;BQB=0.311552;MQ0F=0;ICB=0.00547945;HOB=0.00255102;AC=2;AN=56;DP4=128,71,8,2;MQ=49;ANN=A|intergenic_variant|MODIFIER|||||||||||||||rs378621484||||SNV|||||||||
13	63595144	G	A	DP=249;VDB=0.945331;SGB=15.6848;RPB=0.937867;MQB=8.68969e-07;MQSB=0.817757;BQB=0.88987;MQ0F=0;ICB=0.00547945;HOB=0.00255102;AC=2;AN=56;DP4=126,101,9,1;MQ=49;ANN=G|intergenic_variant|MODIFIER|||||||||||||||rs384347019||||SNV|||||||||
13	63595495	G	T	DP=255;VDB=0.241955;SGB=21.3252;RPB=0.992421;MQB=1.14907e-37;MQSB=0.167246;BQB=0.946959;MQ0F=0;ICB=0.332062;HOB=0.140306;AC=26;AN=56;DP4=52,84,55,54;MQ=43;ANN=G|intergenic_variant|MODIFIER|||||||||||||||rs526043362||||SNV|||||||||
13	63595500	G	A	DP=256;VDB=0.247699;SGB=26.5218;RPB=0.834529;MQB=1.38615e-39;MQSB=0.206824;BQB=0.971637;MQ0F=0;ICB=0.169825;HOB=0.177934;AC=27;AN=56;DP4=50,83,59,57;MQ=43;ANN=G|intergenic_variant|MODIFIER|||||||||||||||rs519564142||||SNV|||||||||
13	63595559	A	G	DP=226;VDB=0.538254;SGB=12.9709;RPB=0.483884;MQB=4.64205e-35;MQSB=0.364951;BQB=0.483253;MQ0F=0;ICB=0.332062;HOB=0.140306;AC=30;AN=56;DP4=37,66,53,61;MQ=42;ANN=A|intergenic_variant|MODIFIER|||||||||||||||rs378861673||||SNV|||||||||
13	63595612	C	A	DP=230;VDB=0.357728;SGB=13.6413;RPB=0.993622;MQB=3.03589e-34;MQSB=0.908181;BQB=0.941192;MQ0F=0;ICB=0.529815;HOB=0.106505;AC=29;AN=56;DP4=41,60,49,65;MQ=44;ANN=C|intergenic_variant|MODIFIER|||||||||||||||rs382679876||||SNV|||||||||
13	63595687	G	T	DP=231;VDB=0.00599224;SGB=23.4697;RPB=0.692137;MQB=8.29955e-35;MQSB=0.920836;BQB=0.392252;MQ0F=0;ICB=0.318907;HOB=0.142857;AC=26,2;AN=56;DP4=46,55,48,70;MQ=46;ANN=G|intergenic_variant|MODIFIER|||||||||||||||||||SNV|||||||||,A|intergenic_variant|MODIFIER|||||||||||||||rs384027857||||SNV|||||||||
13	63595939	A	G	DP=92;VDB=0.0361558;SGB=6.23187;RPB=0.15523;MQB=8.99849e-11;MQSB=0.211711;BQB=0.0231536;MQ0F=0;ICB=0.986651;HOB=0.015775;AC=29;AN=54;DP4=7,29,10,40;MQ=46;ANN=A|intergenic_variant|MODIFIER|||||||||||||||rs379709445||||SNV|||||||||
13	63595979	gcccccccccc	gcccccccccccccccc	INDEL;IDV=5;IMF=1;DP=63;VDB=0.8672;SGB=6.82551;MQSB=0.916882;MQ0F=0;ICB=0.0797747;HOB=0.297521;AC=4;AN=22;DP4=6,9,5,12;MQ=42;ANN=CCCCCCCCCC|intergenic_variant|MODIFIER|||||||||||||||||||indel|||||||||
13	63595985	T	C	DP=46;VDB=0.813523;SGB=0.225185;RPB=0.686908;MQB=0.118179;MQSB=0.428703;BQB=0.249352;MQ0F=0;ICB=0.268908;HOB=0.08;AC=4;AN=20;DP4=3,6,4,1;MQ=43;ANN=T|intergenic_variant|MODIFIER|||||||||||||||||||SNV|||||||||
13	63596013	T	G	DP=71;VDB=0.731778;SGB=10.6424;RPB=0.0365433;MQB=4.18204e-09;MQSB=0.416599;BQB=0.00666279;MQ0F=0;ICB=0.223007;HOB=0.180529;AC=27;AN=46;DP4=14,10,21,21;MQ=42;ANN=T|intergenic_variant|MODIFIER|||||||||||||||rs382337705||||SNV|||||||||
13	63596038	C	A	DP=96;VDB=0.102786;SGB=-1.59232;RPB=0.0272829;MQB=3.79158e-13;MQSB=0.296909;BQB=0.0231491;MQ0F=0;ICB=0.269927;HOB=0.155693;AC=31;AN=54;DP4=29,15,32,14;MQ=44;ANN=C|intergenic_variant|MODIFIER|||||||||||||||rs110224196||||SNV|||||||||
13	63596229	C	T	DP=161;VDB=0.688679;SGB=9.28006;RPB=0.990307;MQB=1.17747e-22;MQSB=0.605111;BQB=0.909796;MQ0F=0;ICB=0.332062;HOB=0.140306;AC=30;AN=56;DP4=55,22,52,26;MQ=47;ANN=C|intergenic_variant|MODIFIER|||||||||||||||rs380583356||||SNV|||||||||
13	63596243	C	T	DP=167;VDB=0.755557;SGB=13.9286;RPB=0.763211;MQB=0.000206806;MQSB=0.571746;BQB=0.761026;MQ0F=0;ICB=0.00590842;HOB=0.00274348;AC=2;AN=54;DP4=105,48,4,4;MQ=47;ANN=C|intergenic_variant|MODIFIER|||||||||||||||rs381949180||||SNV|||||||||
13	63596258	A	G	DP=173;VDB=0.428974;SGB=-11.6078;RPB=0.989758;MQB=0.000107386;MQSB=0.443325;BQB=0.999939;MQ0F=0;ICB=0.0244706;HOB=0.0102041;AC=4;AN=56;DP4=105,57,3,5;MQ=47;ANN=A|intergenic_variant|MODIFIER|||||||||||||||rs525607117||||SNV|||||||||
13	63596469	T	C	DP=256;VDB=0.461699;SGB=25.6307;RPB=0.954789;MQB=1.5419e-36;MQSB=0.888558;BQB=0.998311;MQ0F=0;ICB=0.627357;HOB=0.091199;AC=23;AN=56;DP4=61,81,52,54;MQ=47;ANN=T|intergenic_variant|MODIFIER|||||||||||||||rs715415050||||SNV|||||||||
13	63596638	G	A	DP=233;VDB=0.580593;SGB=13.4537;RPB=0.990896;MQB=9.62073e-05;MQSB=0.428214;BQB=0.119603;MQ0F=0;ICB=0.0617199;HOB=0.0229592;AC=6;AN=56;DP4=105,92,6,18;MQ=47;ANN=G|intergenic_variant|MODIFIER|||||||||||||||rs385527897||||SNV|||||||||
13	63596660	T	C	DP=242;VDB=0.844027;SGB=32.8831;RPB=0.552223;MQB=1.21482e-24;MQSB=0.407147;BQB=0.837444;MQ0F=0;ICB=0.627357;HOB=0.091199;AC=23;AN=56;DP4=60,63,55,56;MQ=47;ANN=T|intergenic_variant|MODIFIER|||||||||||||||rs723153047||||SNV|||||||||
13	63596866	T	A	DP=262;VDB=0.283405;SGB=11.0209;RPB=0.817193;MQB=2.22197e-05;MQSB=0.999858;BQB=0.989198;MQ0F=0;ICB=0.00547945;HOB=0.00255102;AC=2;AN=56;DP4=136,113,6,2;MQ=49;ANN=T|intergenic_variant|MODIFIER|||||||||||||||rs379737995||||SNV|||||||||
13	63596910	T	A	DP=245;VDB=0.891833;SGB=13.3526;RPB=0.74853;MQB=8.8989e-06;MQSB=0.842101;BQB=0.00742502;MQ0F=0;ICB=0.00547945;HOB=0.00255102;AC=2;AN=56;DP4=125,109,7,2;MQ=49;ANN=T|intergenic_variant|MODIFIER|||||||||||||||rs383750220||||SNV|||||||||
13	63596922	T	C	DP=246;VDB=0.318564;SGB=5.72587;RPB=0.588823;MQB=0.0184888;MQSB=0.937297;BQB=0.35584;MQ0F=0;ICB=0.00129827;HOB=0.000637755;AC=1;AN=56;DP4=130,108,1,2;MQ=49;ANN=T|intergenic_variant|MODIFIER|||||||||||||||rs378149274||||SNV|||||||||
13	63597008	aaagaa	aaagaagaa	INDEL;IDV=10;IMF=0.666667;DP=184;VDB=0.0135565;SGB=12.2033;MQSB=0.934765;MQ0F=0;ICB=0.207596;HOB=0.0057398;AC=11;AN=56;DP4=70,57,14,19;MQ=48;ANN=AAGAA|intergenic_variant|MODIFIER|||||||||||||||||||indel|||||||||
13	63597033	tTAATGACCAGGATAACCATGATGGTTATAAtaatgaccaggataa	ttaatgaccaggataa	INDEL;IDV=1;IMF=0.0833333;DP=157;VDB=0.892547;SGB=-1.21336;MQSB=0.989574;MQ0F=0;ICB=0.065641;HOB=0.0246914;AC=4;AN=36;DP4=43,36,4,4;MQ=48;ANN=TAATGACCAGGATAACCATGATGGTTATAATAATGACCAGGATAA|intergenic_variant|MODIFIER|||||||||||||||||||indel|||||||||
13	63597049	C	A	DP=191;VDB=2.61547e-08;SGB=-33.5243;RPB=1.64975e-08;MQB=1.83042e-07;MQSB=0.998798;BQB=0.354893;MQ0F=0;ICB=0.0280287;HOB=0.0555556;AC=9;AN=54;DP4=82,82,7,8;MQ=47;ANN=C|intergenic_variant|MODIFIER|||||||||||||||rs433122284||||SNV|||||||||
13	63597165	C	T	DP=279;VDB=0.754234;SGB=32.3508;RPB=0.853208;MQB=3.35596e-09;MQSB=0.935669;BQB=0.899243;MQ0F=0;ICB=0.00547945;HOB=0.00255102;AC=2;AN=56;DP4=136,122,8,7;MQ=49;ANN=C|intergenic_variant|MODIFIER|||||||||||||||rs380720014||||SNV|||||||||
13	63597324	T	C	DP=281;VDB=0.0898754;SGB=15.6847;RPB=0.989623;MQB=2.6218e-06;MQSB=0.999489;BQB=0.973649;MQ0F=0;ICB=0.00547945;HOB=0.00255102;AC=2;AN=56;DP4=124,136,5,5;MQ=49;ANN=T|intergenic_variant|MODIFIER|||||||||||||||rs110956073||||SNV|||||||||
13	63597823	C	G	DP=243;VDB=0.536294;SGB=18.0169;RPB=0.971312;MQB=5.53405e-07;MQSB=0.607703;BQB=0.918734;MQ0F=0;ICB=0.00547945;HOB=0.00255102;AC=2;AN=56;DP4=101,129,3,8;MQ=49;ANN=C|intergenic_variant|MODIFIER|||||||||||||||rs382178322||||SNV|||||||||
13	63597912	A	G	DP=235;VDB=0.966296;SGB=14.3138;RPB=0.976556;MQB=2.04345e-30;MQSB=0.876341;BQB=0.201506;MQ0F=0;ICB=0.529815;HOB=0.106505;AC=29;AN=56;DP4=54,54,52,61;MQ=47;ANN=A|intergenic_variant|MODIFIER|||||||||||||||rs384126820||||SNV|||||||||
13	63598294	G	A	DP=229;VDB=0.242153;SGB=31.9241;RPB=0.967276;MQB=1.62496e-24;MQSB=0.902821;BQB=0.974002;MQ0F=0;ICB=0.318907;HOB=0.142857;AC=28;AN=56;DP4=60,46,67,48;MQ=47;ANN=G|intergenic_variant|MODIFIER|||||||||||||||rs522390916||||SNV|||||||||
13	63598321	C	T	DP=252;VDB=0.769224;SGB=27.0833;RPB=0.666166;MQB=0.00107612;MQSB=0.972621;BQB=0.984721;MQ0F=0;ICB=0.00547945;HOB=0.00255102;AC=2;AN=56;DP4=130,104,7,6;MQ=47;ANN=C|intergenic_variant|MODIFIER|||||||||||||||rs378007654||||SNV|||||||||
13	63598855	T	C	DP=281;VDB=0.207615;SGB=35.4369;RPB=0.991664;MQB=1.29396e-25;MQSB=0.990902;BQB=0.708999;MQ0F=0.00355872;ICB=0.169825;HOB=0.177934;AC=27;AN=56;DP4=74,59,71,66;MQ=46;ANN=T|intergenic_variant|MODIFIER|||||||||||||||rs519426017||||SNV|||||||||
13	63598902	T	A	DP=269;VDB=0.67027;SGB=22.6813;RPB=0.411167;MQB=6.94376e-07;MQSB=0.950078;BQB=0.532927;MQ0F=0;ICB=0.00547945;HOB=0.00255102;AC=2;AN=56;DP4=137,113,7,6;MQ=48;ANN=T|intergenic_variant|MODIFIER|||||||||||||||rs380700141||||SNV|||||||||
13	63599105	T	C	DP=317;VDB=0.751877;SGB=-10.6115;RPB=0.739651;MQB=0.853987;MQSB=0.218621;BQB=0.617995;MQ0F=0.0504732;ICB=0.00547945;HOB=0.00255102;AC=2;AN=56;DP4=166,132,7,4;MQ=36;ANN=T|intergenic_variant|MODIFIER|||||||||||||||rs384710412||||SNV|||||||||
13	63599262	A	C	DP=245;VDB=0.433664;SGB=11.0208;RPB=0.18706;MQB=2.15918e-05;MQSB=0.914328;BQB=0.458935;MQ0F=0.00816326;ICB=0.00547945;HOB=0.00255102;AC=2;AN=56;DP4=127,107,5,3;MQ=45;ANN=A|intergenic_variant|MODIFIER|||||||||||||||rs381446896||||SNV|||||||||
13	63599555	G	T	DP=208;VDB=0.257671;SGB=21.8028;RPB=0.640053;MQB=9.46612e-07;MQSB=0.867162;BQB=0.263427;MQ0F=0;ICB=0.00547945;HOB=0.00255102;AC=2;AN=56;DP4=86,106,4,7;MQ=49;ANN=G|intergenic_variant|MODIFIER|||||||||||||||rs384499327||||SNV|||||||||
13	63599759	G	A	DP=138;VDB=0.775227;SGB=11.3095;RPB=0.344313;MQB=0.0157295;MQSB=0.943441;BQB=0.0196134;MQ0F=0;ICB=0.00693241;HOB=0.0032;AC=2;AN=50;DP4=61,70,4,3;MQ=49;ANN=G|intergenic_variant|MODIFIER|||||||||||||||rs382813185||||SNV|||||||||
13	63599896	A	G	DP=107;VDB=0.215799;SGB=8.7065;RPB=0.639394;MQB=0.000227502;MQSB=0.988278;BQB=0.936354;MQ0F=0;ICB=0.0123077;HOB=0.00554017;AC=2;AN=38;DP4=57,39,4,2;MQ=49;ANN=A|intergenic_variant|MODIFIER|||||||||||||||rs385578642||||SNV|||||||||
13	63600398	T	C	DP=138;VDB=0.256052;SGB=16.5408;RPB=0.828397;MQB=3.75457e-06;MQSB=0.964803;BQB=0.430174;MQ0F=0;ICB=0.0137931;HOB=0.00617284;AC=2;AN=36;DP4=56,68,2,7;MQ=49;ANN=T|intergenic_variant|MODIFIER|||||||||||||||rs110477411||||SNV|||||||||
13	63600500	CT	C	INDEL;IDV=7;IMF=0.777778;DP=107;VDB=0.165335;SGB=17.4636;MQSB=0.925287;MQ0F=0;ICB=0.00284287;HOB=0.00138504;AC=1;AN=38;DP4=60,40,6,1;MQ=49;ANN=T|intergenic_variant|MODIFIER|||||||||||||||rs381607422||||insertion|||||||||
13	63600586	T	C	DP=116;VDB=0.563889;SGB=16.5578;RPB=0.898627;MQB=5.6018e-06;MQSB=0.76493;BQB=0.733037;MQ0F=0;ICB=0.0123077;HOB=0.00554017;AC=2;AN=38;DP4=48,57,6,3;MQ=49;ANN=T|intergenic_variant|MODIFIER|||||||||||||||rs385751168||||SNV|||||||||
13	63600768	T	C	DP=114;VDB=0.982693;SGB=11.2674;RPB=0.950116;MQB=0.0108732;MQSB=0.96414;BQB=0.609398;MQ0F=0;ICB=0.00284287;HOB=0.00138504;AC=1;AN=38;DP4=39,67,1,4;MQ=49;ANN=T|intergenic_variant|MODIFIER|||||||||||||||rs380369789||||SNV|||||||||
13	63601313	attttt	atttttt	INDEL;IDV=5;IMF=0.555556;DP=238;VDB=0.0132808;SGB=15.6847;MQSB=0.999526;MQ0F=0;ICB=0.00547945;HOB=0.00255102;AC=2;AN=56;DP4=100,110,3,7;MQ=49;ANN=TTTTT|intergenic_variant|MODIFIER|||||||||||||||rs383619506||||indel|||||||||
13	63601440	cttttttttttttttt	ctttttttttttttttt	INDEL;IDV=6;IMF=0.5;DP=218;VDB=0.0172784;SGB=-19.5886;MQSB=0.998845;MQ0F=0.00458716;ICB=0.0353813;HOB=0.24426;AC=31;AN=56;DP4=46,13,43,21;MQ=49;ANN=TTTTTTTTTTTTTTT|intergenic_variant|MODIFIER|||||||||||||||rs730543480||||indel|||||||||
13	63601511	T	G	DP=196;VDB=0.861911;SGB=6.35861;RPB=0.829216;MQB=0.038392;MQSB=0.618252;BQB=0.0209587;MQ0F=0;ICB=0.00547945;HOB=0.00255102;AC=2;AN=56;DP4=82,89,3,3;MQ=49;ANN=T|intergenic_variant|MODIFIER|||||||||||||||rs385974566||||SNV|||||||||
13	63601617	A	G	DP=235;VDB=0.464508;SGB=10.0568;RPB=0.534085;MQB=1.16688e-30;MQSB=0.697241;BQB=0.806947;MQ0F=0;ICB=0.169825;HOB=0.177934;AC=27;AN=56;DP4=63,62,37,62;MQ=47;ANN=A|intergenic_variant|MODIFIER|||||||||||||||rs446661905||||SNV|||||||||
13	63601982	A	G	DP=263;VDB=0.804329;SGB=8.68908;RPB=0.519878;MQB=4.12045e-05;MQSB=0.97488;BQB=0.527709;MQ0F=0;ICB=0.00547945;HOB=0.00255102;AC=2;AN=56;DP4=121,124,6,1;MQ=49;ANN=A|intergenic_variant|MODIFIER|||||||||||||||rs384274070||||SNV|||||||||
13	63601988	C	T	DP=265;VDB=0.337235;SGB=1.71039;RPB=0.994494;MQB=0.00278441;MQSB=0.996691;BQB=0.921866;MQ0F=0;ICB=0.00547945;HOB=0.00255102;AC=2;AN=56;DP4=123,130,3,1;MQ=49;ANN=C|intergenic_variant|MODIFIER|||||||||||||||rs378534219||||SNV|||||||||
13	63602093	G	T	DP=252;VDB=0.902818;SGB=18.0169;RPB=0.501511;MQB=1.71282e-07;MQSB=0.993915;BQB=0.971391;MQ0F=0;ICB=0.00547945;HOB=0.00255102;AC=2;AN=56;DP4=112,127,4,7;MQ=49;ANN=G|intergenic_variant|MODIFIER|||||||||||||||rs381304087||||SNV|||||||||
13	63602189	G	A	DP=294;VDB=0.075316;SGB=8.68943;RPB=0.0820632;MQB=4.92427e-05;MQSB=0.95737;BQB=0.967789;MQ0F=0;ICB=0.00547945;HOB=0.00255102;AC=2;AN=56;DP4=140,140,2,5;MQ=49;ANN=G|intergenic_variant|MODIFIER|||||||||||||||rs110980597||||SNV|||||||||
13	63602218	tTGtgt	ttgt	INDEL;IDV=4;IMF=0.4;DP=285;VDB=0.657975;SGB=8.68908;MQSB=0.995735;MQ0F=0;ICB=0.00547945;HOB=0.00255102;AC=2;AN=56;DP4=140,124,5,2;MQ=49;ANN=TGTGT|intergenic_variant|MODIFIER|||||||||||||||rs434494386||||indel|||||||||
13	63602280	C	T	DP=246;VDB=0.0156816;SGB=4.03072;RPB=0.0126196;MQB=0.00806127;MQSB=0.671228;BQB=0.994046;MQ0F=0;ICB=0.00547945;HOB=0.00255102;AC=2;AN=56;DP4=122,116,3,2;MQ=48;ANN=C|intergenic_variant|MODIFIER|||||||||||||||rs381209499||||SNV|||||||||
13	63602285	C	T	DP=237;VDB=0.1;SGB=2.47881;RPB=0.311688;MQB=0.012987;MQSB=0.565105;BQB=0.852814;MQ0F=0;ICB=0.00129827;HOB=0.000637755;AC=1;AN=56;DP4=123,108,1,1;MQ=48;ANN=C|intergenic_variant|MODIFIER|||||||||||||||rs384266526||||SNV|||||||||
13	63602310	G	A	DP=217;VDB=0.015224;SGB=14.6554;RPB=0.382273;MQB=1.83552e-30;MQSB=0.221137;BQB=0.2959;MQ0F=0;ICB=0.169825;HOB=0.177934;AC=27;AN=56;DP4=64,50,41,52;MQ=47;ANN=G|intergenic_variant|MODIFIER|||||||||||||||rs379527265||||SNV|||||||||
13	63602347	G	A	DP=250;VDB=0.48;SGB=2.47881;RPB=0.821862;MQB=0.15587;MQSB=0.564711;BQB=0.465587;MQ0F=0;ICB=0.00129827;HOB=0.000637755;AC=1;AN=56;DP4=124,123,1,1;MQ=47;ANN=G|intergenic_variant|MODIFIER|||||||||||||||rs385231155||||SNV|||||||||
13	63602370	CA	CAA	INDEL;IDV=14;IMF=1;DP=252;VDB=0.000133525;SGB=5.40778;MQSB=0.998677;MQ0F=0;ICB=0.0353813;HOB=0.24426;AC=25;AN=56;DP4=74,60,33,36;MQ=48;ANN=A|intergenic_variant|MODIFIER|||||||||||||||rs482249132||||indel|||||||||
13	63602383	ATT	ATTT	INDEL;IDV=15;IMF=1;DP=245;VDB=0.0076746;SGB=-16.2213;MQSB=0.939845;MQ0F=0;ICB=0.128188;HOB=0.191327;AC=22;AN=56;DP4=69,64,16,25;MQ=49;ANN=TT|intergenic_variant|MODIFIER|||||||||||||||rs730832869||||indel|||||||||
13	63602429	C	T	DP=275;VDB=0.851986;SGB=18.1702;RPB=0.147284;MQB=6.98001e-41;MQSB=0.642602;BQB=0.884095;MQ0F=0;ICB=0.529815;HOB=0.106505;AC=29;AN=56;DP4=66,64,63,76;MQ=47;ANN=C|intergenic_variant|MODIFIER|||||||||||||||rs110383888||||SNV|||||||||
13	63602582	A	G	DP=274;VDB=0.778166;SGB=20.3491;RPB=0.322981;MQB=5.02677e-08;MQSB=0.854206;BQB=0.794648;MQ0F=0;ICB=0.00547945;HOB=0.00255102;AC=2;AN=56;DP4=128,120,8,4;MQ=49;ANN=A|intergenic_variant|MODIFIER|||||||||||||||rs382394900||||SNV|||||||||
13	63602597	T	C	DP=273;VDB=0.961302;SGB=11.0208;RPB=0.907578;MQB=9.32314e-06;MQSB=0.99947;BQB=0.96495;MQ0F=0;ICB=0.00547945;HOB=0.00255102;AC=2;AN=56;DP4=129,121,4,4;MQ=49;ANN=T|intergenic_variant|MODIFIER|||||||||||||||rs384875457||||SNV|||||||||
13	63602606	C	A	DP=273;VDB=0.855506;SGB=1.03844;RPB=0.320427;MQB=0.000411394;MQSB=0.988238;BQB=0.432826;MQ0F=0;ICB=0.00547945;HOB=0.00255102;AC=2;AN=56;DP4=131,117,5,4;MQ=49;ANN=C|intergenic_variant|MODIFIER|||||||||||||||rs378929295||||SNV|||||||||
13	63602686	A	G	DP=310;VDB=0.17748;SGB=20.3491;RPB=0.326522;MQB=3.28017e-08;MQSB=0.995348;BQB=0.0328542;MQ0F=0;ICB=0.00547945;HOB=0.00255102;AC=2;AN=56;DP4=146,146,5,7;MQ=49;ANN=A|intergenic_variant|MODIFIER|||||||||||||||rs382726242||||SNV|||||||||
13	63602688	A	G	DP=316;VDB=0.302225;SGB=6.36707;RPB=0.672363;MQB=1.35025e-07;MQSB=0.993091;BQB=0.0105636;MQ0F=0;ICB=0.00547945;HOB=0.00255102;AC=2;AN=56;DP4=145,150,6,7;MQ=49;ANN=A|intergenic_variant|MODIFIER|||||||||||||||rs385709009||||SNV|||||||||
13	63602989	G	A	DP=226;VDB=0.266111;SGB=12.284;RPB=0.602683;MQB=6.82241e-31;MQSB=0.0958009;BQB=0.991067;MQ0F=0;ICB=0.529815;HOB=0.106505;AC=29;AN=56;DP4=36,69,52,59;MQ=47;ANN=G|intergenic_variant|MODIFIER|||||||||||||||rs380784421||||SNV|||||||||
13	63603151	G	C	DP=248;VDB=0.0760146;SGB=15.6847;RPB=0.121103;MQB=2.81765e-05;MQSB=0.954477;BQB=0.511291;MQ0F=0;ICB=0.00547945;HOB=0.00255102;AC=2;AN=56;DP4=140,91,9,1;MQ=47;ANN=G|intergenic_variant|MODIFIER|||||||||||||||rs109958153||||SNV|||||||||
13	63603168	C	T	DP=235;VDB=0.739877;SGB=14.9342;RPB=0.992193;MQB=3.53373e-35;MQSB=0.996583;BQB=0.833835;MQ0F=0;ICB=0.529815;HOB=0.106505;AC=29;AN=56;DP4=68,41,65,47;MQ=47;ANN=C|intergenic_variant|MODIFIER|||||||||||||||rs386087202||||SNV|||||||||
13	63603191	C	A	DP=235;VDB=0.0868401;SGB=4.03109;RPB=0.283917;MQB=0.000690369;MQSB=0.90625;BQB=0.435173;MQ0F=0;ICB=0.00129827;HOB=0.000637755;AC=1;AN=56;DP4=129,95,4,1;MQ=47;ANN=C|intergenic_variant|MODIFIER|||||||||||||||rs380416449||||SNV|||||||||
13	63603200	G	A	DP=233;VDB=0.0974253;SGB=6.35893;RPB=0.493353;MQB=0.00035068;MQSB=0.985648;BQB=0.867133;MQ0F=0;ICB=0.00547945;HOB=0.00255102;AC=2;AN=56;DP4=121,98,4,2;MQ=47;ANN=G|intergenic_variant|MODIFIER|||||||||||||||rs109660057||||SNV|||||||||
13	63603684	A	T	DP=259;VDB=0.435504;SGB=40.6374;RPB=0.96554;MQB=6.12639e-40;MQSB=0.939062;BQB=0.770148;MQ0F=0;ICB=0.0812167;HOB=0.211735;AC=26;AN=56;DP4=64,60,59,71;MQ=47;ANN=A|intergenic_variant|MODIFIER|||||||||||||||rs457556883||||SNV|||||||||
13	63603844	C	T	DP=254;VDB=0.744981;SGB=-1.946;RPB=0.994743;MQB=6.67271e-38;MQSB=0.996136;BQB=0.0521138;MQ0F=0;ICB=0.766686;HOB=0.0688775;AC=30;AN=56;DP4=66,60,63,52;MQ=44;ANN=C|intergenic_variant|MODIFIER|||||||||||||||rs379895547||||SNV|||||||||
13	63603865	G	C	DP=251;VDB=0.561724;SGB=11.0347;RPB=0.908691;MQB=3.81176e-39;MQSB=0.865441;BQB=0.404192;MQ0F=0;ICB=0.529815;HOB=0.106505;AC=29;AN=56;DP4=66,62,56,62;MQ=44;ANN=G|intergenic_variant|MODIFIER|||||||||||||||rs110028728||||SNV|||||||||
13	63603884	G	A	DP=257;VDB=0.0893345;SGB=13.3526;RPB=0.446721;MQB=0.000942249;MQSB=0.692045;BQB=0.677619;MQ0F=0;ICB=0.00547945;HOB=0.00255102;AC=2;AN=56;DP4=132,115,3,6;MQ=44;ANN=G|intergenic_variant|MODIFIER|||||||||||||||rs378049524||||SNV|||||||||
13	63603899	AG	A	INDEL;IDV=6;IMF=0.375;DP=258;VDB=0.728152;SGB=13.3526;MQSB=0.870586;MQ0F=0;ICB=0.00547945;HOB=0.00255102;AC=2;AN=56;DP4=129,115,4,5;MQ=45;ANN=G|intergenic_variant|MODIFIER|||||||||||||||rs381838222||||insertion|||||||||
13	63603947	T	C	DP=232;VDB=0.0701504;SGB=11.3316;RPB=0.8478;MQB=1.99424e-36;MQSB=0.501825;BQB=0.334563;MQ0F=0;ICB=0.751477;HOB=0.0714286;AC=28;AN=56;DP4=56,54,52,66;MQ=46;ANN=T|intergenic_variant|MODIFIER|||||||||||||||rs384197626||||SNV|||||||||
13	63604019	A	T	DP=235;VDB=0.598008;SGB=1.71039;RPB=0.945893;MQB=0.0109209;MQSB=0.969634;BQB=0.992208;MQ0F=0;ICB=0.00547945;HOB=0.00255102;AC=2;AN=56;DP4=100,126,2,2;MQ=49;ANN=A|intergenic_variant|MODIFIER|||||||||||||||rs378403474||||SNV|||||||||
13	63604063	CTTTTT	CTTTTTT	INDEL;IDV=5;IMF=0.384615;DP=264;VDB=0.330029;SGB=6.35893;MQSB=0.991099;MQ0F=0;ICB=0.00129827;HOB=0.000637755;AC=1;AN=56;DP4=114,126,2,4;MQ=49;ANN=TTTTT|intergenic_variant|MODIFIER|||||||||||||||rs381526975||||indel|||||||||
13	63604117	A	G	DP=280;VDB=0.314737;SGB=32.3659;RPB=0.196193;MQB=2.12481e-08;MQSB=0.950408;BQB=0.824802;MQ0F=0;ICB=0.00547945;HOB=0.00255102;AC=2;AN=56;DP4=132,126,7,8;MQ=49;ANN=A|intergenic_variant|MODIFIER|||||||||||||||rs110348725||||SNV|||||||||
13	63604370	T	C	DP=253;VDB=0.384395;SGB=22.6059;RPB=0.699496;MQB=1.76783e-25;MQSB=0.386065;BQB=0.836167;MQ0F=0;ICB=0.169825;HOB=0.177934;AC=27;AN=56;DP4=39,80,37,66;MQ=47;ANN=T|intergenic_variant|MODIFIER|||||||||||||||rs522091677||||SNV|||||||||
13	63604454	T	C	DP=253;VDB=0.813908;SGB=34.9868;RPB=0.502724;MQB=5.99549e-09;MQSB=0.756243;BQB=0.79202;MQ0F=0;ICB=0.00590842;HOB=0.00274348;AC=2;AN=54;DP4=123,102,6,10;MQ=48;ANN=T|intergenic_variant|MODIFIER|||||||||||||||rs382233824||||SNV|||||||||
13	63604501	T	A	DP=233;VDB=0.431098;SGB=27.074;RPB=0.611683;MQB=7.70742e-07;MQSB=0.99999;BQB=0.999868;MQ0F=0;ICB=0.00547945;HOB=0.00255102;AC=2;AN=56;DP4=113,87,5,8;MQ=49;ANN=T|intergenic_variant|MODIFIER|||||||||||||||rs384709157||||SNV|||||||||
13	63604538	gTt	gt	INDEL;IDV=10;IMF=1;DP=227;VDB=0.932144;SGB=17.7042;MQSB=0.999551;MQ0F=0;ICB=0.169825;HOB=0.177934;AC=27;AN=56;DP4=56,52,45,55;MQ=49;ANN=TT|intergenic_variant|MODIFIER|||||||||||||||rs524115044||||indel|||||||||
13	63604933	C	T	DP=234;VDB=0.0571067;SGB=2.37051;RPB=0.990952;MQB=1.63071e-06;MQSB=0.937441;BQB=0.972689;MQ0F=0;ICB=0.0130207;HOB=0.0057398;AC=3;AN=56;DP4=106,112,7,3;MQ=49;ANN=C|intergenic_variant|MODIFIER|||||||||||||||||||SNV|||||||||
13	63605225	C	T	DP=241;VDB=0.137365;SGB=11.9958;RPB=0.975371;MQB=2.00351e-36;MQSB=0.537325;BQB=0.878784;MQ0F=0;ICB=0.529815;HOB=0.106505;AC=29;AN=56;DP4=43,67,64,58;MQ=45;ANN=C|intergenic_variant|MODIFIER|||||||||||||||rs385409892||||SNV|||||||||
13	63605244	A	G	DP=257;VDB=0.648709;SGB=11.0206;RPB=0.739798;MQB=4.66623e-05;MQSB=0.698624;BQB=0.999988;MQ0F=0;ICB=0.00547945;HOB=0.00255102;AC=2;AN=56;DP4=114,130,4,4;MQ=45;ANN=A|intergenic_variant|MODIFIER|||||||||||||||rs109260981||||SNV|||||||||
13	63605285	C	T	DP=242;VDB=0.0147022;SGB=8.78921;RPB=0.770786;MQB=6.06323e-38;MQSB=0.608813;BQB=0.221588;MQ0F=0;ICB=0.766686;HOB=0.0688775;AC=30;AN=56;DP4=57,50,58,70;MQ=45;ANN=C|intergenic_variant|MODIFIER|||||||||||||||rs110772575||||SNV|||||||||
13	63605403	A	C	DP=205;VDB=0.0516381;SGB=19.9589;RPB=0.959706;MQB=3.63461e-26;MQSB=0.129467;BQB=0.702651;MQ0F=0;ICB=0.0764263;HOB=0.214286;AC=28;AN=56;DP4=51,48,41,55;MQ=43;ANN=A|intergenic_variant|MODIFIER|||||||||||||||rs715446045||||SNV|||||||||
13	63605411	T	C	DP=201;VDB=0.0296931;SGB=11.0207;RPB=0.319003;MQB=0.013718;MQSB=0.0647677;BQB=0.815172;MQ0F=0;ICB=0.00547945;HOB=0.00255102;AC=2;AN=56;DP4=90,100,3,5;MQ=43;ANN=T|intergenic_variant|MODIFIER|||||||||||||||rs385874254||||SNV|||||||||
13	63605412	G	A	DP=202;VDB=0.0273294;SGB=11.041;RPB=0.448056;MQB=7.06875e-31;MQSB=0.0667627;BQB=0.951153;MQ0F=0;ICB=0.332062;HOB=0.140306;AC=30;AN=56;DP4=51,40,43,66;MQ=43;ANN=G|intergenic_variant|MODIFIER|||||||||||||||rs379921483||||SNV|||||||||
13	63605477	G	A	DP=226;VDB=0.496546;SGB=8.68908;RPB=0.471314;MQB=0.0123064;MQSB=0.999306;BQB=0.868817;MQ0F=0;ICB=0.00547945;HOB=0.00255102;AC=2;AN=56;DP4=98,119,4,3;MQ=48;ANN=G|intergenic_variant|MODIFIER|||||||||||||||rs382890429||||SNV|||||||||
13	63605581	C	T	DP=211;VDB=0.883324;SGB=1.79905;RPB=0.995124;MQB=2.85087e-30;MQSB=0.752191;BQB=0.927834;MQ0F=0;ICB=0.332062;HOB=0.140306;AC=30;AN=56;DP4=56,51,45,50;MQ=47;ANN=C|intergenic_variant|MODIFIER|||||||||||||||rs378168095||||SNV|||||||||
13	63605593	T	C	DP=197;VDB=0.508059;SGB=8.68918;RPB=0.866309;MQB=0.000140209;MQSB=0.799254;BQB=0.994857;MQ0F=0;ICB=0.00547945;HOB=0.00255102;AC=2;AN=56;DP4=94,89,5,2;MQ=47;ANN=T|intergenic_variant|MODIFIER|||||||||||||||rs380091835||||SNV|||||||||
13	63606093	C	G	DP=261;VDB=0.520678;SGB=6.35893;RPB=0.900636;MQB=0.00023885;MQSB=0.994098;BQB=0.8255;MQ0F=0;ICB=0.00129827;HOB=0.000637755;AC=1;AN=56;DP4=101,149,0,6;MQ=49;ANN=C|intergenic_variant|MODIFIER|||||||||||||||rs383574481||||SNV|||||||||
13	63606233	A	G	DP=213;VDB=0.841906;SGB=11.0208;RPB=0.821994;MQB=0.00120651;MQSB=0.993683;BQB=0.583791;MQ0F=0;ICB=0.00547945;HOB=0.00255102;AC=2;AN=56;DP4=84,114,2,6;MQ=48;ANN=A|intergenic_variant|MODIFIER|||||||||||||||rs41627305||||SNV|||||||||
13	63606300	A	G	DP=226;VDB=0.971233;SGB=20.0054;RPB=0.917993;MQB=6.14909e-33;MQSB=0.729113;BQB=0.500493;MQ0F=0;ICB=0.169825;HOB=0.177934;AC=27;AN=56;DP4=60,45,52,61;MQ=45;ANN=A|intergenic_variant|MODIFIER|||||||||||||||rs520240381||||SNV|||||||||
13	63606335	T	C	DP=207;VDB=0.0203288;SGB=27.6779;RPB=0.986458;MQB=1.07115e-29;MQSB=0.557465;BQB=0.566711;MQ0F=0;ICB=0.0307406;HOB=0.249362;AC=29;AN=56;DP4=61,32,58,44;MQ=45;ANN=T|intergenic_variant|MODIFIER|||||||||||||||rs525188933||||SNV|||||||||
13	63606444	G	C	DP=201;VDB=0.277945;SGB=11.6927;RPB=0.534474;MQB=5.2212e-26;MQSB=0.900648;BQB=0.991515;MQ0F=0;ICB=0.562198;HOB=0.101403;AC=31;AN=56;DP4=41,48,56,48;MQ=47;ANN=G|intergenic_variant|MODIFIER|||||||||||||||rs41627306||||SNV|||||||||
13	63606560	C	T	DP=241;VDB=0.22041;SGB=18.017;RPB=0.171758;MQB=4.12086e-06;MQSB=0.786813;BQB=0.542545;MQ0F=0;ICB=0.00547945;HOB=0.00255102;AC=2;AN=56;DP4=121,104,4,7;MQ=49;ANN=C|intergenic_variant|MODIFIER|||||||||||||||rs41627307||||SNV|||||||||
13	63606586	G	T	DP=247;VDB=0.621812;SGB=11.0208;RPB=0.891179;MQB=1.49731e-05;MQSB=0.757507;BQB=0.621217;MQ0F=0;ICB=0.00547945;HOB=0.00255102;AC=2;AN=56;DP4=139,90,3,5;MQ=49;ANN=G|intergenic_variant|MODIFIER|||||||||||||||rs41627308||||SNV|||||||||
13	63606733	T	C	DP=256;VDB=0.502049;SGB=25.4308;RPB=0.999614;MQB=2.44532e-34;MQSB=0.834343;BQB=0.933718;MQ0F=0;ICB=0.318907;HOB=0.142857;AC=28;AN=56;DP4=73,45,66,62;MQ=47;ANN=T|intergenic_variant|MODIFIER|||||||||||||||rs109985858||||SNV|||||||||
13	63606830	C	A	DP=308;VDB=0.0823023;SGB=35.193;RPB=0.999155;MQB=0;MQSB=0.614582;BQB=0.0653568;MQ0F=0;ICB=0.332062;HOB=0.140306;AC=26;AN=56;DP4=77,83,60,78;MQ=45;ANN=C|intergenic_variant|MODIFIER|||||||||||||||rs444467909||||SNV|||||||||
13	63606866	A	G	DP=297;VDB=0.970216;SGB=25.5979;RPB=0.712141;MQB=2.8026e-45;MQSB=0.99978;BQB=0.508433;MQ0F=0;ICB=0.169825;HOB=0.177934;AC=27;AN=56;DP4=67,88,56,82;MQ=45;ANN=A|intergenic_variant|MODIFIER|||||||||||||||rs457943338||||SNV|||||||||
13	63607054	G	A	DP=241;VDB=0.900215;SGB=21.189;RPB=0.835769;MQB=2.00135e-31;MQSB=0.579734;BQB=0.634317;MQ0F=0;ICB=0.169825;HOB=0.177934;AC=27;AN=56;DP4=62,57,57,51;MQ=47;ANN=G|intergenic_variant|MODIFIER|||||||||||||||rs478183222||||SNV|||||||||
13	63607190	T	G	DP=252;VDB=0.162399;SGB=23.4029;RPB=0.338842;MQB=9.57559e-39;MQSB=0.536161;BQB=0.0154133;MQ0F=0;ICB=0.169825;HOB=0.177934;AC=27;AN=56;DP4=62,72,42,71;MQ=45;ANN=T|intergenic_variant|MODIFIER|||||||||||||||rs446719865||||SNV|||||||||
13	63607257	T	C	DP=250;VDB=0.959146;SGB=23.4059;RPB=0.999644;MQB=9.741e-39;MQSB=0.491455;BQB=0.00756318;MQ0F=0;ICB=0.169825;HOB=0.177934;AC=27;AN=56;DP4=69,59,53,61;MQ=41;ANN=T|intergenic_variant|MODIFIER|||||||||||||||rs460147797||||SNV|||||||||
13	63607275	G	A	DP=250;VDB=0.442836;SGB=22.501;RPB=0.87131;MQB=1.9822e-34;MQSB=0.942781;BQB=0.660637;MQ0F=0;ICB=0.169825;HOB=0.177934;AC=27;AN=56;DP4=70,62,61,50;MQ=41;ANN=G|intergenic_variant|MODIFIER|||||||||||||||rs480224493||||SNV|||||||||
13	63607318	C	T	DP=237;VDB=0.49171;SGB=8.97899;RPB=0.868087;MQB=2.27456e-35;MQSB=0.942663;BQB=0.98791;MQ0F=0;ICB=0.950924;HOB=0.0299745;AC=31;AN=56;DP4=50,42,76,64;MQ=42;ANN=C|intergenic_variant|MODIFIER|||||||||||||||rs110491708||||SNV|||||||||
13	63607334	A	G	DP=225;VDB=0.431287;SGB=15.6847;RPB=0.245768;MQB=0.00750586;MQSB=0.987607;BQB=0.935755;MQ0F=0;ICB=0.00547945;HOB=0.00255102;AC=2;AN=56;DP4=123,88,6,4;MQ=44;ANN=A|intergenic_variant|MODIFIER|||||||||||||||rs382754121||||SNV|||||||||
13	63607408	T	C	DP=238;VDB=0.79342;SGB=32.0377;RPB=0.847804;MQB=1.52861e-33;MQSB=0.408792;BQB=0.62419;MQ0F=0;ICB=0.169825;HOB=0.177934;AC=27;AN=56;DP4=60,50,76,45;MQ=47;ANN=T|intergenic_variant|MODIFIER|||||||||||||||rs519005271||||SNV|||||||||
13	63607568	A	G	DP=272;VDB=0.603916;SGB=13.3526;RPB=0.423212;MQB=3.83969e-05;MQSB=0.773816;BQB=0.701573;MQ0F=0;ICB=0.00547945;HOB=0.00255102;AC=2;AN=56;DP4=140,117,3,6;MQ=49;ANN=A|intergenic_variant|MODIFIER|||||||||||||||rs109148546||||SNV|||||||||
13	63607731	G	T	DP=293;VDB=0.261612;SGB=-0.293446;RPB=0.601079;MQB=1.00747e-05;MQSB=0.990672;BQB=0.98949;MQ0F=0;ICB=0.00547945;HOB=0.00255102;AC=2;AN=56;DP4=159,123,4,4;MQ=49;ANN=G|intergenic_variant|MODIFIER|||||||||||||||rs380589643||||SNV|||||||||
13	63607817	A	G	DP=283;VDB=0.830109;SGB=11.0208;RPB=0.987363;MQB=1.09269e-05;MQSB=0.924166;BQB=0.936149;MQ0F=0;ICB=0.00547945;HOB=0.00255102;AC=2;AN=56;DP4=146,126,3,5;MQ=49;ANN=A|intergenic_variant|MODIFIER|||||||||||||||rs382700519||||SNV|||||||||
13	63608132	A	C	DP=229;VDB=0.162254;SGB=-2.9558;RPB=0.668531;MQB=0.000185364;MQSB=0.994734;BQB=0.999472;MQ0F=0;ICB=0.00547945;HOB=0.00255102;AC=2;AN=56;DP4=105,109,3,3;MQ=49;ANN=A|intergenic_variant|MODIFIER|||||||||||||||rs385195800||||SNV|||||||||
13	63608170	G	A	DP=257;VDB=0.623223;SGB=4.03109;RPB=0.994482;MQB=0.000688818;MQSB=0.98956;BQB=0.0342138;MQ0F=0;ICB=0.00547945;HOB=0.00255102;AC=2;AN=56;DP4=110,130,1,4;MQ=49;ANN=G|intergenic_variant|MODIFIER|||||||||||||||rs380127085||||SNV|||||||||
13	63608272	catgctatgctatgcta	catgctatgctatgctatgcta	INDEL;IDV=7;IMF=0.411765;DP=208;VDB=0.00605645;SGB=-5.11442;MQSB=0.966807;MQ0F=0;ICB=0.646652;HOB=0.0898491;AC=29;AN=54;DP4=47,47,34,36;MQ=49;ANN=ATGCTATGCTATGCTA|intergenic_variant|MODIFIER|||||||||||||||rs469091455||||indel|||||||||
13	63608336	A	G	DP=222;VDB=0.132453;SGB=6.35893;RPB=0.76663;MQB=0.000376421;MQSB=0.98107;BQB=0.749572;MQ0F=0;ICB=0.00547945;HOB=0.00255102;AC=2;AN=56;DP4=113,94,4,2;MQ=48;ANN=A|intergenic_variant|MODIFIER|||||||||||||||rs385594164||||SNV|||||||||
13	63608338	A	G	DP=222;VDB=0.132453;SGB=6.35893;RPB=0.706732;MQB=0.000376421;MQSB=0.994361;BQB=0.74382;MQ0F=0;ICB=0.00547945;HOB=0.00255102;AC=2;AN=56;DP4=115,92,4,2;MQ=48;ANN=A|intergenic_variant|MODIFIER|||||||||||||||rs383840183||||SNV|||||||||
13	63608443	C	T	DP=206;VDB=0.910209;SGB=24.4551;RPB=0.86081;MQB=0.00263091;MQSB=0.9517;BQB=0.555564;MQ0F=0;ICB=0.00547945;HOB=0.00255102;AC=2;AN=56;DP4=87,92,3,9;MQ=46;ANN=C|intergenic_variant|MODIFIER|||||||||||||||rs378762189||||SNV|||||||||
13	63608685	T	C	DP=254;VDB=0.666297;SGB=13.3527;RPB=0.9086;MQB=3.1808e-06;MQSB=0.988181;BQB=0.938931;MQ0F=0;ICB=0.00547945;HOB=0.00255102;AC=2;AN=56;DP4=124,115,6,3;MQ=49;ANN=T|intergenic_variant|MODIFIER|||||||||||||||rs382183058||||SNV|||||||||
13	63608764	C	A	DP=258;VDB=0.378928;SGB=4.03109;RPB=0.963832;MQB=0.000690369;MQSB=0.992223;BQB=0.997752;MQ0F=0;ICB=0.00547945;HOB=0.00255102;AC=2;AN=56;DP4=127,124,4,1;MQ=49;ANN=C|intergenic_variant|MODIFIER|||||||||||||||rs109019112||||SNV|||||||||
13	63608780	G	A	DP=260;VDB=0.357605;SGB=4.03072;RPB=0.823425;MQB=0.000681273;MQSB=0.999093;BQB=0.271032;MQ0F=0;ICB=0.00547945;HOB=0.00255102;AC=2;AN=56;DP4=131,122,4,1;MQ=49;ANN=G|intergenic_variant|MODIFIER|||||||||||||||rs378035599||||SNV|||||||||
13	63608926	A	G	DP=251;VDB=0.648709;SGB=11.0208;RPB=0.849586;MQB=1.15159e-05;MQSB=0.941556;BQB=0.659129;MQ0F=0;ICB=0.00547945;HOB=0.00255102;AC=2;AN=56;DP4=110,129,2,6;MQ=49;ANN=A|intergenic_variant|MODIFIER|||||||||||||||rs110727205||||SNV|||||||||
13	63609012	T	C	DP=273;VDB=0.380974;SGB=15.6847;RPB=0.851223;MQB=1.10452e-05;MQSB=0.790697;BQB=0.987594;MQ0F=0;ICB=0.00547945;HOB=0.00255102;AC=2;AN=56;DP4=131,127,8,2;MQ=49;ANN=T|intergenic_variant|MODIFIER|||||||||||||||rs109120207||||SNV|||||||||
13	63609050	C	T	DP=275;VDB=0.577326;SGB=13.3526;RPB=0.891625;MQB=2.53775e-06;MQSB=0.777147;BQB=0.431836;MQ0F=0;ICB=0.00547945;HOB=0.00255102;AC=2;AN=56;DP4=137,116,8,1;MQ=49;ANN=C|intergenic_variant|MODIFIER|||||||||||||||rs379159612||||SNV|||||||||
13	63609120	A	C	DP=250;VDB=0.851014;SGB=13.3526;RPB=0.453026;MQB=4.37809e-05;MQSB=0.907407;BQB=0.213819;MQ0F=0;ICB=0.00547945;HOB=0.00255102;AC=2;AN=56;DP4=121,114,2,7;MQ=49;ANN=A|intergenic_variant|MODIFIER|||||||||||||||rs109189152||||SNV|||||||||
13	63609167	ATT	ATTT	INDEL;IDV=7;IMF=0.583333;DP=239;VDB=0.981936;SGB=13.3526;MQSB=0.898468;MQ0F=0;ICB=0.00547945;HOB=0.00255102;AC=2;AN=56;DP4=113,109,2,7;MQ=49;ANN=TT|intergenic_variant|MODIFIER|||||||||||||||rs384697947||||indel|||||||||
13	63609261	T	C	DP=253;VDB=0.201873;SGB=18.0169;RPB=0.66767;MQB=2.15145e-07;MQSB=0.95883;BQB=0.412782;MQ0F=0;ICB=0.00547945;HOB=0.00255102;AC=2;AN=56;DP4=109,132,5,6;MQ=49;ANN=T|intergenic_variant|MODIFIER|||||||||||||||rs109325247||||SNV|||||||||
13	63609367	A	G	DP=257;VDB=0.480199;SGB=5.72587;RPB=0.831594;MQB=0.0137831;MQSB=0.993601;BQB=0.996041;MQ0F=0;ICB=0.00129827;HOB=0.000637755;AC=1;AN=56;DP4=121,124,2,1;MQ=49;ANN=A|intergenic_variant|MODIFIER|||||||||||||||rs110399510||||SNV|||||||||
13	63609462	A	G	DP=237;VDB=0.236391;SGB=8.81407;RPB=0.914984;MQB=3.49403e-33;MQSB=0.878493;BQB=0.878759;MQ0F=0;ICB=0.318907;HOB=0.142857;AC=28;AN=56;DP4=66,58,50,57;MQ=47;ANN=A|intergenic_variant|MODIFIER|||||||||||||||rs109357180||||SNV|||||||||
13	63609527	C	G	DP=228;VDB=0.331443;SGB=1.71039;RPB=0.56513;MQB=0.00400221;MQSB=0.714579;BQB=0.478775;MQ0F=0;ICB=0.00547945;HOB=0.00255102;AC=2;AN=56;DP4=119,99,1,3;MQ=49;ANN=C|intergenic_variant|MODIFIER|||||||||||||||rs108946071||||SNV|||||||||
13	63609903	T	G	DP=237;VDB=0.294276;SGB=15.6847;RPB=0.33632;MQB=1.28055e-05;MQSB=0.980851;BQB=0.215956;MQ0F=0;ICB=0.00547945;HOB=0.00255102;AC=2;AN=56;DP4=112,110,6,4;MQ=49;ANN=T|intergenic_variant|MODIFIER|||||||||||||||rs109523276||||SNV|||||||||
13	63610050	A	G	DP=239;VDB=0.953496;SGB=8.68943;RPB=0.807053;MQB=5.06916e-05;MQSB=0.798303;BQB=0.228761;MQ0F=0;ICB=0.00547945;HOB=0.00255102;AC=2;AN=56;DP4=114,89,6,1;MQ=49;ANN=A|intergenic_variant|MODIFIER|||||||||||||||rs109886124||||SNV|||||||||
13	63610058	G	T	DP=248;VDB=0.858134;SGB=4.03109;RPB=0.995935;MQB=0.000825698;MQSB=0.865333;BQB=0.819082;MQ0F=0;ICB=0.00547945;HOB=0.00255102;AC=2;AN=56;DP4=115,88,4,1;MQ=49;ANN=G|intergenic_variant|MODIFIER|||||||||||||||rs109976563||||SNV|||||||||
13	63610281	A	G	DP=228;VDB=0.418569;SGB=18.0169;RPB=0.983145;MQB=3.95943e-07;MQSB=0.997881;BQB=0.744441;MQ0F=0.00438596;ICB=0.00547945;HOB=0.00255102;AC=2;AN=56;DP4=110,105,6,5;MQ=49;ANN=A|intergenic_variant|MODIFIER|||||||||||||||rs41627309||||SNV|||||||||
13	63610556	C	CTT	INDEL;IDV=2;IMF=0.2;DP=208;VDB=0.423009;SGB=1.71005;MQSB=0.999967;MQ0F=0;ICB=0.00547945;HOB=0.00255102;AC=2;AN=56;DP4=98,106,3,1;MQ=49;ANN=-|intergenic_variant|MODIFIER|||||||||||||||rs380763049||||deletion|||||||||
13	63610721	A	G	DP=223;VDB=0.943623;SGB=8.68908;RPB=0.911168;MQB=0.000148617;MQSB=0.99534;BQB=0.959211;MQ0F=0;ICB=0.00547945;HOB=0.00255102;AC=2;AN=56;DP4=116,91,3,4;MQ=49;ANN=A|intergenic_variant|MODIFIER|||||||||||||||rs384286478||||SNV|||||||||
13	63610809	A	G	DP=242;VDB=0.712302;SGB=31.2662;RPB=0.332521;MQB=1.40471e-35;MQSB=0.997994;BQB=0.272614;MQ0F=0;ICB=0.0764263;HOB=0.214286;AC=28;AN=56;DP4=65,45,69,53;MQ=47;ANN=A|intergenic_variant|MODIFIER|||||||||||||||rs521448222||||SNV|||||||||
13	63611178	C	A	DP=232;VDB=0.189016;SGB=15.6739;RPB=0.999995;MQB=0.000184176;MQSB=0.957213;BQB=0.576726;MQ0F=0;ICB=0.00129827;HOB=0.000637755;AC=1;AN=56;DP4=99,126,2,4;MQ=49;ANN=C|intergenic_variant|MODIFIER|||||||||||||||rs110256139||||SNV|||||||||
13	63611202	T	G	DP=227;VDB=0.970694;SGB=21.8064;RPB=0.985629;MQB=2.15703e-07;MQSB=0.989852;BQB=0.540333;MQ0F=0;ICB=0.00547945;HOB=0.00255102;AC=2;AN=56;DP4=96,116,5,6;MQ=49;ANN=T|intergenic_variant|MODIFIER|||||||||||||||rs378210552||||SNV|||||||||
13	63611223	A	G	DP=227;VDB=0.242386;SGB=21.8064;RPB=0.775626;MQB=2.20258e-07;MQSB=0.945459;BQB=0.827588;MQ0F=0;ICB=0.00547945;HOB=0.00255102;AC=2;AN=56;DP4=92,116,5,6;MQ=49;ANN=A|intergenic_variant|MODIFIER|||||||||||||||rs381203009||||SNV|||||||||
13	63611505	C	G	DP=236;VDB=0.560105;SGB=18.0169;RPB=0.879827;MQB=2.58774e-07;MQSB=0.989804;BQB=0.171182;MQ0F=0;ICB=0.00547945;HOB=0.00255102;AC=2;AN=56;DP4=125,92,6,5;MQ=49;ANN=C|intergenic_variant|MODIFIER|||||||||||||||rs384323940||||SNV|||||||||
13	63611696	T	C	DP=240;VDB=0.316575;SGB=11.0207;RPB=0.815067;MQB=0.00155911;MQSB=0.204397;BQB=0.532476;MQ0F=0.00416667;ICB=0.00547945;HOB=0.00255102;AC=2;AN=56;DP4=97,114,6,2;MQ=47;ANN=T|intergenic_variant|MODIFIER|||||||||||||||rs110304757||||SNV|||||||||
13	63611742	taaaaaaaaaaaaa	taaaaaaaaaaaaaaaaa	INDEL;IDV=11;IMF=0.785714;DP=232;VDB=0.00582721;SGB=2.75297;MQSB=0.236613;MQ0F=0.00431034;AC=43,5;AN=48;DP4=4,6,44,45;MQ=48;ANN=AAAAAAAAAAAAA|intergenic_variant|MODIFIER|||||||||||||||||||indel|||||||||,AAAAAAAAAAAAAA|intergenic_variant|MODIFIER|||||||||||||||||||indel|||||||||
13	63611761	G	A	DP=214;VDB=0.964908;SGB=19.4715;RPB=0.14085;MQB=5.99679e-06;MQSB=0.0799695;BQB=5.99003e-20;MQ0F=0;ICB=0.169825;HOB=0.177934;AC=27;AN=56;DP4=29,55,36,58;MQ=45;ANN=G|intergenic_variant|MODIFIER|||||||||||||||rs722476217||||SNV|||||||||
13	63611779	T	C	DP=228;VDB=0.325414;SGB=2.22144;RPB=0.0063759;MQB=2.43852e-19;MQSB=0.00863631;BQB=0.589809;MQ0F=0;ICB=0.529815;HOB=0.106505;AC=29;AN=56;DP4=50,47,40,59;MQ=46;ANN=T|intergenic_variant|MODIFIER|||||||||||||||rs110425372||||SNV|||||||||
13	63612073	T	C	DP=274;VDB=0.605424;SGB=23.5622;RPB=0.049196;MQB=3.20943e-37;MQSB=0.596677;BQB=0.131322;MQ0F=0;ICB=0.0812167;HOB=0.211735;AC=26;AN=56;DP4=88,66,52,57;MQ=43;ANN=T|intergenic_variant|MODIFIER|||||||||||||||rs522694962||||SNV|||||||||
13	63612109	C	T	DP=248;VDB=0.237498;SGB=0.642845;RPB=0.936578;MQB=1.36827e-38;MQSB=0.953375;BQB=0.0766387;MQ0F=0;ICB=0.950924;HOB=0.0299745;AC=31;AN=56;DP4=53,58,62,63;MQ=41;ANN=C|intergenic_variant|MODIFIER|||||||||||||||rs381751170||||SNV|||||||||
13	63612128	T	C	DP=255;VDB=0.626465;SGB=21.709;RPB=0.722552;MQB=1.01387e-38;MQSB=0.848473;BQB=0.413927;MQ0F=0;ICB=0.169825;HOB=0.177934;AC=27;AN=56;DP4=67,70,46,62;MQ=41;ANN=T|intergenic_variant|MODIFIER|||||||||||||||rs435815493||||SNV|||||||||
13	63612212	A	T	DP=246;VDB=0.182977;SGB=5.52811;RPB=0.701277;MQB=1.17602e-38;MQSB=0.860322;BQB=0.418442;MQ0F=0;ICB=0.529815;HOB=0.106505;AC=29;AN=56;DP4=51,74,51,60;MQ=45;ANN=A|intergenic_variant|MODIFIER|||||||||||||||rs385523912||||SNV|||||||||
13	63612253	T	G	DP=256;VDB=0.9967;SGB=5.05992;RPB=0.763217;MQB=5.78186e-35;MQSB=0.906497;BQB=0.10603;MQ0F=0;ICB=0.751477;HOB=0.0714286;AC=28;AN=56;DP4=60,80,46,63;MQ=46;ANN=T|intergenic_variant|MODIFIER|||||||||||||||rs455993437||||SNV|||||||||
13	63612597	T	A	DP=244;VDB=0.035752;SGB=8.3199;RPB=0.635299;MQB=1.24325e-37;MQSB=0.252906;BQB=1.34966e-06;MQ0F=0;ICB=0.318907;HOB=0.142857;AC=28;AN=56;DP4=64,64,65,41;MQ=47;ANN=T|intergenic_variant|MODIFIER|||||||||||||||rs475976439||||SNV|||||||||
13	63612883	A	ACAG	INDEL;IDV=8;IMF=0.888889;DP=241;VDB=0.0935059;SGB=7.63809;MQSB=0.873611;MQ0F=0;ICB=0.169825;HOB=0.177934;AC=27;AN=56;DP4=75,59,45,47;MQ=49;ANN=-|intergenic_variant|MODIFIER|||||||||||||||rs716980758||||deletion|||||||||
13	63613005	T	C	DP=273;VDB=0.998417;SGB=17.7682;RPB=0.9895;MQB=3.24139e-38;MQSB=0.567475;BQB=0.00741405;MQ0F=0;ICB=0.529815;HOB=0.106505;AC=29;AN=56;DP4=63,62,65,74;MQ=46;ANN=T|intergenic_variant|MODIFIER|||||||||||||||rs110027319||||SNV|||||||||
13	63613069	A	G	DP=239;VDB=0.636323;SGB=19.4403;RPB=0.783052;MQB=6.16199e-33;MQSB=0.567891;BQB=0.205844;MQ0F=0;ICB=0.169825;HOB=0.177934;AC=27;AN=56;DP4=55,73,54,52;MQ=46;ANN=A|intergenic_variant|MODIFIER|||||||||||||||rs515792324||||SNV|||||||||
13	63613196	A	G	DP=263;VDB=0.920805;SGB=1.29649;RPB=0.858846;MQB=3.57374e-37;MQSB=0.930717;BQB=0.977906;MQ0F=0;ICB=0.766686;HOB=0.0688775;AC=30;AN=56;DP4=58,66,66,63;MQ=46;ANN=A|intergenic_variant|MODIFIER|||||||||||||||rs382749375||||SNV|||||||||
13	63613231	T	G	DP=264;VDB=0.108499;SGB=35.0172;RPB=0.151943;MQB=2.38814e-27;MQSB=0.50274;BQB=0.757535;MQ0F=0;ICB=0.180219;HOB=0.172832;AC=17;AN=56;DP4=86,98,39,36;MQ=46;ANN=T|intergenic_variant|MODIFIER|||||||||||||||rs719759801||||SNV|||||||||
13	63613353	A	G	DP=217;VDB=0.168193;SGB=21.5371;RPB=0.464058;MQB=3.84135e-33;MQSB=0.90983;BQB=0.956855;MQ0F=0;ICB=0.169825;HOB=0.177934;AC=27;AN=56;DP4=55,55,50,53;MQ=47;ANN=A|intergenic_variant|MODIFIER|||||||||||||||rs458109210||||SNV|||||||||
13	63613647	T	C	DP=246;VDB=0.980058;SGB=8.68908;RPB=0.73443;MQB=0.0468587;MQSB=0.938306;BQB=0.918496;MQ0F=0;ICB=0.00547945;HOB=0.00255102;AC=2;AN=56;DP4=118,113,3,4;MQ=46;ANN=T|intergenic_variant|MODIFIER|||||||||||||||rs385645301||||SNV|||||||||
13	63613654	C	T	DP=248;VDB=0.123954;SGB=31.6048;RPB=0.728162;MQB=2.50362e-30;MQSB=0.985764;BQB=0.911108;MQ0F=0;ICB=0.169825;HOB=0.177934;AC=27;AN=56;DP4=55,61,65,58;MQ=46;ANN=C|intergenic_variant|MODIFIER|||||||||||||||rs525731965||||SNV|||||||||
13	63613730	T	C	DP=269;VDB=0.984742;SGB=26.2229;RPB=0.632644;MQB=1.3508e-37;MQSB=0.702041;BQB=0.997831;MQ0F=0;ICB=0.629416;HOB=0.0925926;AC=27;AN=54;DP4=64,52,60,69;MQ=44;ANN=T|intergenic_variant|MODIFIER|||||||||||||||rs380910617||||SNV|||||||||
13	63613746	gcacacacacacac	gcacacacacacacac	INDEL;IDV=1;IMF=0.2;DP=267;VDB=0.00392817;SGB=-60.5326;MQSB=0.950209;MQ0F=0;ICB=0.0439084;HOB=0.0171468;AC=5;AN=54;DP4=105,110,7,2;MQ=44;ANN=CACACACACACAC|intergenic_variant|MODIFIER|||||||||||||||rs383453686||||indel|||||||||
13	63613760	a	act	INDEL;IDV=2;IMF=0.166667;DP=270;VDB=0.0726698;SGB=-22.2537;MQSB=0.999836;MQ0F=0;ICB=0.014069;HOB=0.00617284;AC=3;AN=54;DP4=111,118,4,3;MQ=44;ANN=-|intergenic_variant|MODIFIER|||||||||||||||rs521550204||||deletion|||||||||
13	63613762	A	T	DP=262;VDB=0.08143;SGB=19.9859;RPB=0.252872;MQB=1.46628e-37;MQSB=0.822746;BQB=0.564731;MQ0F=0;ICB=0.629416;HOB=0.0925926;AC=27;AN=54;DP4=58,58,59,60;MQ=44;ANN=A|intergenic_variant|MODIFIER|||||||||||||||rs458153221||||SNV|||||||||
13	63613990	A	C	DP=275;VDB=0.215871;SGB=28.9548;RPB=0.978891;MQB=1.6885e-36;MQSB=0.660692;BQB=0.377143;MQ0F=0;ICB=0.169825;HOB=0.177934;AC=27;AN=56;DP4=73,65,77,51;MQ=47;ANN=A|intergenic_variant|MODIFIER|||||||||||||||rs440240846||||SNV|||||||||
13	63614082	T	C	DP=306;VDB=0.181864;SGB=34.9125;RPB=0.107689;MQB=1.12104e-44;MQSB=0.979528;BQB=0.745126;MQ0F=0;ICB=0.169825;HOB=0.177934;AC=27;AN=56;DP4=76,80,71,68;MQ=46;ANN=T|intergenic_variant|MODIFIER|||||||||||||||rs460285411||||SNV|||||||||
13	63614106	T	C	DP=300;VDB=0.587934;SGB=8.68943;RPB=0.719667;MQB=0.622145;MQSB=0.958954;BQB=0.201537;MQ0F=0;ICB=0.00129827;HOB=0.000637755;AC=1;AN=56;DP4=139,150,3,4;MQ=45;ANN=T|intergenic_variant|MODIFIER|||||||||||||||rs378003196||||SNV|||||||||
13	63614143	G	T	DP=264;VDB=0.390854;SGB=22.1637;RPB=0.535183;MQB=5.60438e-39;MQSB=0.803598;BQB=0.997225;MQ0F=0;ICB=0.0812167;HOB=0.211735;AC=26;AN=56;DP4=70,80,46,60;MQ=44;ANN=G|intergenic_variant|MODIFIER|||||||||||||||rs526158922||||SNV|||||||||
13	63614164	C	T	DP=268;VDB=0.998691;SGB=21.9832;RPB=0.340385;MQB=1.25196e-37;MQSB=0.857075;BQB=0.320416;MQ0F=0;ICB=0.169825;HOB=0.177934;AC=27;AN=56;DP4=67,70,54,65;MQ=44;ANN=C|intergenic_variant|MODIFIER|||||||||||||||rs480212193||||SNV|||||||||
13	63614338	A	G	DP=284;VDB=0.395414;SGB=10.2325;RPB=0.0186018;MQB=1.20932e-38;MQSB=0.954682;BQB=0.00469175;MQ0F=0;ICB=0.529815;HOB=0.106505;AC=29;AN=56;DP4=72,68,70,59;MQ=47;ANN=A|intergenic_variant|MODIFIER|||||||||||||||rs383305798||||SNV|||||||||
13	63614549	T	C	DP=262;VDB=0.0356539;SGB=23.6671;RPB=0.520826;MQB=3.27575e-38;MQSB=0.789474;BQB=0.397302;MQ0F=0;ICB=0.169825;HOB=0.177934;AC=27;AN=56;DP4=65,69,53,65;MQ=43;ANN=T|intergenic_variant|MODIFIER|||||||||||||||rs719618425||||SNV|||||||||
13	63614550	G	A	DP=261;VDB=0.0642546;SGB=12.2413;RPB=0.492379;MQB=1.36878e-38;MQSB=0.759475;BQB=0.149811;MQ0F=0;ICB=0.529815;HOB=0.106505;AC=29;AN=56;DP4=61,62,58,71;MQ=43;ANN=G|intergenic_variant|MODIFIER|||||||||||||||rs378023267||||SNV|||||||||
13	63614705	T	C	DP=262;VDB=0.155445;SGB=15.1055;RPB=0.542628;MQB=2.72395e-35;MQSB=0.952728;BQB=0.716377;MQ0F=0;ICB=0.529815;HOB=0.106505;AC=29;AN=56;DP4=57,63,66,66;MQ=47;ANN=T|intergenic_variant|MODIFIER|||||||||||||||rs381448934||||SNV|||||||||
13	63614822	ac	acc	INDEL;IDV=12;IMF=0.923077;DP=262;VDB=0.141074;SGB=23.1789;MQSB=0.987318;MQ0F=0;ICB=0.169825;HOB=0.177934;AC=27;AN=56;DP4=75,63,62,51;MQ=48;ANN=C|intergenic_variant|MODIFIER|||||||||||||||rs515834468||||indel|||||||||
13	63614862	A	G	DP=265;VDB=0.161037;SGB=22.7656;RPB=0.969108;MQB=1.58168e-34;MQSB=0.956474;BQB=0.515704;MQ0F=0;ICB=0.169825;HOB=0.177934;AC=27;AN=56;DP4=69,64,69,52;MQ=47;ANN=A|intergenic_variant|MODIFIER|||||||||||||||rs519398361||||SNV|||||||||
13	63615000	A	G	DP=257;VDB=0.699142;SGB=20.8284;RPB=0.918246;MQB=3.21215e-38;MQSB=0.550883;BQB=0.99585;MQ0F=0;ICB=0.529815;HOB=0.106505;AC=29;AN=56;DP4=58,58,59,75;MQ=45;ANN=A|intergenic_variant|MODIFIER|||||||||||||||rs109777277||||SNV|||||||||
13	63615050	C	T	DP=272;VDB=0.993407;SGB=14.9755;RPB=0.97571;MQB=7.773e-42;MQSB=0.635942;BQB=0.466332;MQ0F=0;ICB=0.529815;HOB=0.106505;AC=29;AN=56;DP4=69,61,63,69;MQ=45;ANN=C|intergenic_variant|MODIFIER|||||||||||||||rs110324189||||SNV|||||||||
13	63615189	C	T	DP=253;VDB=0.280175;SGB=12.4123;RPB=0.868016;MQB=2.14678e-39;MQSB=0.580792;BQB=0.214386;MQ0F=0;ICB=0.529815;HOB=0.106505;AC=29;AN=56;DP4=64,58,68,53;MQ=47;ANN=C|intergenic_variant|MODIFIER|||||||||||||||rs384532344||||SNV|||||||||
13	63615303	A	C	DP=240;VDB=0.36037;SGB=24.3606;RPB=0.911413;MQB=1.72189e-37;MQSB=0.546474;BQB=0.999939;MQ0F=0;ICB=0.318907;HOB=0.142857;AC=28;AN=56;DP4=44,60,55,70;MQ=40;ANN=A|intergenic_variant|MODIFIER|||||||||||||||rs379169682||||SNV|||||||||
13	63615312	A	C	DP=240;VDB=0.714035;SGB=28.7318;RPB=0.999091;MQB=5.34065e-38;MQSB=0.507576;BQB=0.566581;MQ0F=0;ICB=0.169825;HOB=0.177934;AC=27;AN=56;DP4=52,65,58,62;MQ=39;ANN=A|intergenic_variant|MODIFIER|||||||||||||||rs516323303||||SNV|||||||||
13	63615334	G	A	DP=242;VDB=0.882276;SGB=16.4941;RPB=0.917394;MQB=2.79354e-38;MQSB=0.635177;BQB=0.0157348;MQ0F=0;ICB=0.529815;HOB=0.106505;AC=29;AN=56;DP4=51,58,70,55;MQ=40;ANN=G|intergenic_variant|MODIFIER|||||||||||||||rs109504808||||SNV|||||||||
13	63615554	G	A	DP=248;VDB=0.507606;SGB=13.3528;RPB=0.880972;MQB=0.00047594;MQSB=0.924958;BQB=0.841565;MQ0F=0;ICB=0.00547945;HOB=0.00255102;AC=2;AN=56;DP4=121,108,4,5;MQ=49;ANN=G|intergenic_variant|MODIFIER|||||||||||||||rs384719196||||SNV|||||||||
13	63615661	CA	CATCTTA	INDEL;IDV=4;IMF=0.571429;DP=258;VDB=0.789768;SGB=11.0206;MQSB=0.911543;MQ0F=0;ICB=0.00547945;HOB=0.00255102;AC=2;AN=56;DP4=124,120,2,6;MQ=49;ANN=A|intergenic_variant|MODIFIER|||||||||||||||rs379247156||||indel|||||||||
13	63615888	C	T	DP=245;VDB=0.761804;SGB=24.4439;RPB=0.384459;MQB=8.1623e-07;MQSB=0.992921;BQB=0.646177;MQ0F=0;ICB=0.00547945;HOB=0.00255102;AC=2;AN=56;DP4=113,116,8,4;MQ=49;ANN=C|intergenic_variant|MODIFIER|||||||||||||||rs109811755||||SNV|||||||||
13	63616187	GATAAATAAA	GATAAA	INDEL;IDV=6;IMF=0.4;DP=257;VDB=0.157088;SGB=15.6739;MQSB=0.987661;MQ0F=0;ICB=0.00129827;HOB=0.000637755;AC=1;AN=56;DP4=107,126,4,2;MQ=49;ANN=ATAAATAAA|intergenic_variant|MODIFIER|||||||||||||||rs385961193||||indel|||||||||
13	63617201	T	C	DP=300;VDB=0.42;SGB=2.47881;RPB=0.824653;MQB=0.0277778;MQSB=0.882371;BQB=0.345486;MQ0F=0;ICB=0.00129827;HOB=0.000637755;AC=1;AN=56;DP4=156,132,1,1;MQ=49;ANN=T|intergenic_variant|MODIFIER|||||||||||||||||||SNV|||||||||
13	63617260	A	G	DP=287;VDB=0.581149;SGB=13.3526;RPB=0.882856;MQB=5.77897e-06;MQSB=0.842322;BQB=0.987162;MQ0F=0;ICB=0.00547945;HOB=0.00255102;AC=2;AN=56;DP4=134,134,6,3;MQ=49;ANN=A|intergenic_variant|MODIFIER|||||||||||||||rs109117380||||SNV|||||||||
13	63617538	T	C	DP=271;VDB=0.894533;SGB=-11.2758;RPB=0.990406;MQB=0.000955261;MQSB=0.791543;BQB=0.737583;MQ0F=0;ICB=0.00590842;HOB=0.00274348;AC=2;AN=54;DP4=137,120,7,2;MQ=49;ANN=T|intergenic_variant|MODIFIER|||||||||||||||rs383215985||||SNV|||||||||
13	63617551	C	T	DP=276;VDB=0.78;SGB=2.47881;RPB=0.88806;MQB=0.0485075;MQSB=0.445352;BQB=0.451493;MQ0F=0;ICB=0.00139713;HOB=0.000685871;AC=1;AN=54;DP4=152,116,0,2;MQ=49;ANN=C|intergenic_variant|MODIFIER|||||||||||||||rs385478008||||SNV|||||||||
13	63617751	tAAa	ta	INDEL;IDV=2;IMF=0.25;DP=275;VDB=0.812593;SGB=-0.591031;MQSB=0.997919;MQ0F=0;ICB=0.00129827;HOB=0.000637755;AC=1;AN=56;DP4=125,136,1,2;MQ=49;ANN=AAA|intergenic_variant|MODIFIER|||||||||||||||||||indel|||||||||
13	63617802	G	C	DP=257;VDB=0.171907;SGB=8.68918;RPB=0.30307;MQB=5.13853e-05;MQSB=0.999917;BQB=0.626907;MQ0F=0;ICB=0.00547945;HOB=0.00255102;AC=2;AN=56;DP4=114,132,5,2;MQ=49;ANN=G|intergenic_variant|MODIFIER|||||||||||||||rs379904733||||SNV|||||||||
13	63618011	A	G	DP=273;VDB=0.052956;SGB=11.0206;RPB=0.59835;MQB=2.5853e-05;MQSB=0.891793;BQB=0.566348;MQ0F=0;ICB=0.00547945;HOB=0.00255102;AC=2;AN=56;DP4=129,133,4,4;MQ=49;ANN=A|intergenic_variant|MODIFIER|||||||||||||||rs382934887||||SNV|||||||||
13	63618226	T	A	DP=301;VDB=0.871535;SGB=13.3526;RPB=0.603754;MQB=3.19319e-06;MQSB=0.797797;BQB=0.657604;MQ0F=0;ICB=0.00547945;HOB=0.00255102;AC=2;AN=56;DP4=152,135,2,7;MQ=49;ANN=T|intergenic_variant|MODIFIER|||||||||||||||rs382935563||||SNV|||||||||
13	63618309	C	T	DP=281;VDB=0.00748664;SGB=8.68943;RPB=0.0326158;MQB=4.76331e-05;MQSB=0.754365;BQB=0.392378;MQ0F=0;ICB=0.00547945;HOB=0.00255102;AC=2;AN=56;DP4=129,136,5,2;MQ=49;ANN=C|intergenic_variant|MODIFIER|||||||||||||||rs378573727||||SNV|||||||||
13	63618727	cTGtgtgtgtgtgtgt	ctgtgtgtgtgtgt	INDEL;IDV=6;IMF=0.5;DP=260;VDB=0.00171681;SGB=7.23216;MQSB=0.999701;MQ0F=0;ICB=0.00547945;HOB=0.00255102;AC=2;AN=56;DP4=100,114,7,5;MQ=49;ANN=TGTGTGTGTGTGTGT|intergenic_variant|MODIFIER|||||||||||||||rs385233624||||indel|||||||||
13	63618730	tGAg	tg	INDEL;IDV=1;IMF=0.0833333;DP=260;VDB=0.230519;SGB=13.3527;MQSB=0.941912;MQ0F=0;ICB=0.00129827;HOB=0.000637755;AC=1;AN=56;DP4=114,123,6,3;MQ=49;ANN=GAG|intergenic_variant|MODIFIER|||||||||||||||||||indel|||||||||
13	63618793	C	T	DP=251;VDB=0.850265;SGB=8.68918;RPB=0.980274;MQB=4.94988e-05;MQSB=0.985186;BQB=0.586716;MQ0F=0;ICB=0.00547945;HOB=0.00255102;AC=2;AN=56;DP4=114,128,3,4;MQ=49;ANN=C|intergenic_variant|MODIFIER|||||||||||||||rs110913186||||SNV|||||||||
13	63619097	A	G	DP=256;VDB=0.0200047;SGB=18.0169;RPB=0.674389;MQB=1.89838e-07;MQSB=0.996664;BQB=0.0216249;MQ0F=0;ICB=0.00547945;HOB=0.00255102;AC=2;AN=56;DP4=102,138,5,6;MQ=49;ANN=A|intergenic_variant|MODIFIER|||||||||||||||rs108996163||||SNV|||||||||
13	63619367	A	G	DP=217;VDB=0.257579;SGB=8.68943;RPB=0.91243;MQB=4.71225e-05;MQSB=0.83245;BQB=0.299913;MQ0F=0;ICB=0.00547945;HOB=0.00255102;AC=2;AN=56;DP4=90,114,1,6;MQ=49;ANN=A|intergenic_variant|MODIFIER|||||||||||||||rs384344499||||SNV|||||||||
13	63619410	G	A	DP=254;VDB=0.408139;SGB=19.0042;RPB=0.749508;MQB=4.15406e-05;MQSB=0.956642;BQB=0.0701905;MQ0F=0;ICB=0.00129827;HOB=0.000637755;AC=1;AN=56;DP4=125,115,4,3;MQ=49;ANN=G|intergenic_variant|MODIFIER|||||||||||||||rs110245140||||SNV|||||||||
13	63620103	A	C	DP=204;VDB=0.923066;SGB=6.35893;RPB=0.86322;MQB=0.000183883;MQSB=0.977924;BQB=0.99924;MQ0F=0;ICB=0.00547945;HOB=0.00255102;AC=2;AN=56;DP4=107,89,2,4;MQ=49;ANN=A|intergenic_variant|MODIFIER|||||||||||||||rs384006446||||SNV|||||||||
13	63620266	A	G	DP=190;VDB=0.290164;SGB=16.5408;RPB=0.447148;MQB=3.51143e-06;MQSB=0.9942;BQB=0.513161;MQ0F=0;ICB=0.00547945;HOB=0.00255102;AC=2;AN=56;DP4=76,102,4,5;MQ=49;ANN=A|intergenic_variant|MODIFIER|||||||||||||||rs382110525||||SNV|||||||||
13	63620635	T	C	DP=235;VDB=0.585264;SGB=21.8339;RPB=0.991741;MQB=3.49253e-06;MQSB=0.977142;BQB=0.999973;MQ0F=0;ICB=0.00547945;HOB=0.00255102;AC=2;AN=56;DP4=103,106,5,6;MQ=49;ANN=T|intergenic_variant|MODIFIER|||||||||||||||rs110003006||||SNV|||||||||
13	63620804	C	T	DP=241;VDB=0.532627;SGB=27.0833;RPB=0.971055;MQB=1.06496e-08;MQSB=0.984345;BQB=0.994215;MQ0F=0;ICB=0.00547945;HOB=0.00255102;AC=2;AN=56;DP4=131,94,8,5;MQ=49;ANN=C|intergenic_variant|MODIFIER|||||||||||||||rs379564272||||SNV|||||||||
13	63620949	A	G	DP=273;VDB=0.0668534;SGB=22.6813;RPB=0.92519;MQB=2.90491e-08;MQSB=0.987572;BQB=0.829835;MQ0F=0;ICB=0.00547945;HOB=0.00255102;AC=2;AN=56;DP4=117,138,6,7;MQ=49;ANN=A|intergenic_variant|MODIFIER|||||||||||||||rs110222166||||SNV|||||||||
13	63621116	G	A	DP=244;VDB=0.0769344;SGB=6.35861;RPB=0.0959602;MQB=0.000224693;MQSB=0.996492;BQB=0.945012;MQ0F=0;ICB=0.00547945;HOB=0.00255102;AC=2;AN=56;DP4=112,120,3,3;MQ=49;ANN=G|intergenic_variant|MODIFIER|||||||||||||||rs109483362||||SNV|||||||||
13	63621207	G	A	DP=236;VDB=0.322541;SGB=27.0833;RPB=0.632636;MQB=1.5608e-08;MQSB=0.873508;BQB=0.951698;MQ0F=0;ICB=0.00547945;HOB=0.00255102;AC=2;AN=56;DP4=115,101,4,9;MQ=49;ANN=G|intergenic_variant|MODIFIER|||||||||||||||rs383743954||||SNV|||||||||
13	63621226	C	A	DP=226;VDB=0.113529;SGB=24.4551;RPB=0.815141;MQB=4.32894e-08;MQSB=0.819728;BQB=0.929714;MQ0F=0;ICB=0.00547945;HOB=0.00255102;AC=2;AN=56;DP4=112,99,4,8;MQ=49;ANN=C|intergenic_variant|MODIFIER|||||||||||||||rs110273636||||SNV|||||||||
13	63621373	gAaaaaaaaaaaaa	gaaaaaaaaaaaa	INDEL;IDV=8;IMF=0.8;DP=230;VDB=0.00306114;SGB=-17.2015;MQSB=0.719486;MQ0F=0;ICB=0.304869;HOB=0.142219;AC=15;AN=56;DP4=54,37,39,34;MQ=49;ANN=AAAAAAAAAAAAA|intergenic_variant|MODIFIER|||||||||||||||||||indel|||||||||
13	63621386	A	T	DP=249;VDB=0.389951;SGB=0.792576;RPB=0.440333;MQB=1.22476e-07;MQSB=0.989255;BQB=0.988557;MQ0F=0;ICB=0.630035;HOB=0.0952;AC=9;AN=50;DP4=61,58,9,6;MQ=49;ANN=A|intergenic_variant|MODIFIER|||||||||||||||rs522478016||||SNV|||||||||
13	63622157	A	G	DP=214;VDB=0.688334;SGB=5.72355;RPB=0.769388;MQB=2.78195e-29;MQSB=0.726912;BQB=0.769388;MQ0F=0;ICB=0.950924;HOB=0.0299745;AC=31;AN=56;DP4=34,44,55,73;MQ=47;ANN=A|intergenic_variant|MODIFIER|||||||||||||||rs109316753||||SNV|||||||||
13	63622409	A	G	DP=195;VDB=0.5413;SGB=6.35861;RPB=0.507139;MQB=0.00321068;MQSB=0.994455;BQB=0.98033;MQ0F=0;ICB=0.00547945;HOB=0.00255102;AC=2;AN=56;DP4=95,86,2,4;MQ=49;ANN=A|intergenic_variant|MODIFIER|||||||||||||||rs383181238||||SNV|||||||||
13	63622634	cTttttttttttt	cttttttttttt	INDEL;IDV=15;IMF=0.882353;DP=209;VDB=0.0140863;SGB=4.46805;MQSB=0.983746;MQ0F=0;ICB=0.0307406;HOB=0.249362;AC=27;AN=56;DP4=44,42,35,44;MQ=49;ANN=TTTTTTTTTTTT|intergenic_variant|MODIFIER|||||||||||||||rs521238219||||indel|||||||||
13	63622862	G	A	DP=223;VDB=0.139159;SGB=11.722;RPB=0.210808;MQB=2.62849e-31;MQSB=0.994324;BQB=0.994923;MQ0F=0;ICB=0.766686;HOB=0.0688775;AC=30;AN=56;DP4=43,52,64,57;MQ=46;ANN=G|intergenic_variant|MODIFIER|||||||||||||||rs110464280||||SNV|||||||||
13	63622933	G	A	DP=215;VDB=0.541635;SGB=15.5134;RPB=0.96247;MQB=1.17871e-33;MQSB=0.967206;BQB=0.763134;MQ0F=0;ICB=0.407452;HOB=0.128944;AC=28;AN=54;DP4=51,50,57,50;MQ=46;ANN=G|intergenic_variant|MODIFIER|||||||||||||||rs382177232||||SNV|||||||||
13	63623243	T	G	DP=227;VDB=0.409395;SGB=4.03109;RPB=0.275404;MQB=0.000724603;MQSB=0.999872;BQB=0.957816;MQ0F=0;ICB=0.00129827;HOB=0.000637755;AC=1;AN=56;DP4=126,90,2,3;MQ=49;ANN=T|intergenic_variant|MODIFIER|||||||||||||||rs378022628||||SNV|||||||||
13	63624211	T	C	DP=215;VDB=0.800701;SGB=5.72587;RPB=0.890849;MQB=0.161759;MQSB=0.968054;BQB=0.999434;MQ0F=0;ICB=0.00129827;HOB=0.000637755;AC=1;AN=56;DP4=120,86,1,2;MQ=49;ANN=T|intergenic_variant|MODIFIER|||||||||||||||rs380633757||||SNV|||||||||
13	63624307	T	C	DP=231;VDB=0.982534;SGB=21.1798;RPB=0.97791;MQB=1.05432e-25;MQSB=0.983762;BQB=0.0572466;MQ0F=0;ICB=0.621145;HOB=0.0892857;AC=14;AN=56;DP4=100,73,28,24;MQ=48;ANN=T|intergenic_variant|MODIFIER|||||||||||||||||||SNV|||||||||
13	63624487	A	G	DP=243;VDB=0.0818622;SGB=53.0327;RPB=0.998978;MQB=6.69219e-38;MQSB=0.941743;BQB=0.0424338;MQ0F=0;ICB=0.0142286;HOB=0.27551;AC=24;AN=56;DP4=64,62,56,53;MQ=44;ANN=A|intergenic_variant|MODIFIER|||||||||||||||||||SNV|||||||||
13	63624489	A	G	DP=242;VDB=0.110797;SGB=53.5597;RPB=0.998073;MQB=2.16335e-37;MQSB=0.924305;BQB=0.597485;MQ0F=0;ICB=0.0142286;HOB=0.27551;AC=24;AN=56;DP4=64,62,57,53;MQ=44;ANN=A|intergenic_variant|MODIFIER|||||||||||||||||||SNV|||||||||
13	63624964	C	T	DP=260;VDB=0.14;SGB=2.47881;RPB=0.318725;MQB=0.233068;MQSB=0.615896;BQB=0.772908;MQ0F=0;ICB=0.00129827;HOB=0.000637755;AC=1;AN=56;DP4=127,124,0,2;MQ=47;ANN=C|intergenic_variant|MODIFIER|||||||||||||||||||SNV|||||||||
13	63624969	T	C	DP=261;VDB=0.537548;SGB=29.3842;RPB=0.21911;MQB=8.24585e-36;MQSB=0.925032;BQB=0.0923547;MQ0F=0;ICB=0.332062;HOB=0.140306;AC=26;AN=56;DP4=63,67,60,61;MQ=47;ANN=T|intergenic_variant|MODIFIER|||||||||||||||rs523729790||||SNV|||||||||
13	63626031	G	T	DP=255;VDB=0.967004;SGB=-1.62504;RPB=0.730452;MQB=0.000177269;MQSB=0.381987;BQB=0.884391;MQ0F=0.00392157;ICB=0.00129827;HOB=0.000637755;AC=1;AN=56;DP4=129,114,4,3;MQ=46;ANN=G|intergenic_variant|MODIFIER|||||||||||||||rs381864841||||SNV|||||||||
13	63627076	G	A	DP=252;VDB=0.454071;SGB=-2.9586;RPB=0.0892058;MQB=8.88898e-37;MQSB=0.936425;BQB=0.238173;MQ0F=0;ICB=0.994184;HOB=0.0102041;AC=32;AN=56;DP4=62,48,83,53;MQ=47;ANN=G|intergenic_variant|MODIFIER|||||||||||||||rs109721067||||SNV|||||||||
13	63627216	G	A	DP=260;VDB=0.679006;SGB=3.71025;RPB=0.485468;MQB=3.80213e-37;MQSB=0.746383;BQB=0.951011;MQ0F=0;ICB=0.766686;HOB=0.0688775;AC=30;AN=56;DP4=46,73,58,64;MQ=47;ANN=G|intergenic_variant|MODIFIER|||||||||||||||rs110832728||||SNV|||||||||
13	63627297	attttttttttttttt	atttttttttttttttt	INDEL;IDV=10;IMF=0.769231;DP=232;VDB=0.0150166;SGB=-10.253;MQSB=0.942728;MQ0F=0;ICB=0.832981;HOB=0.0651577;AC=43;AN=54;DP4=14,21,46,44;MQ=49;ANN=TTTTTTTTTTTTTTT|intergenic_variant|MODIFIER|||||||||||||||rs730632756||||indel|||||||||
13	63627726	T	C	DP=222;VDB=0.117273;SGB=-0.319704;RPB=0.850963;MQB=2.66739e-30;MQSB=0.953746;BQB=0.0190318;MQ0F=0;ICB=0.994184;HOB=0.0102041;AC=32;AN=56;DP4=42,39,65,63;MQ=42;ANN=T|intergenic_variant|MODIFIER|||||||||||||||rs379942423||||SNV|||||||||
13	63627760	A	G	DP=195;VDB=0.480133;SGB=19.2824;RPB=0.93399;MQB=9.01923e-18;MQSB=0.529312;BQB=0.829372;MQ0F=0;ICB=0.446315;HOB=0.119898;AC=22;AN=56;DP4=52,55,37,39;MQ=43;ANN=A|intergenic_variant|MODIFIER|||||||||||||||rs520601857||||SNV|||||||||
13	63627855	A	G	DP=195;VDB=0.89072;SGB=4.03109;RPB=0.766857;MQB=0.922374;MQSB=0.584321;BQB=0.240755;MQ0F=0;ICB=0.00129827;HOB=0.000637755;AC=1;AN=56;DP4=77,105,2,3;MQ=43;ANN=A|intergenic_variant|MODIFIER|||||||||||||||rs385972347||||SNV|||||||||
13	63627901	T	C	DP=214;VDB=0.40696;SGB=12.4378;RPB=0.999836;MQB=7.7741e-26;MQSB=0.561191;BQB=0.0875294;MQ0F=0;ICB=0.22313;HOB=0.166667;AC=27;AN=54;DP4=56,53,44,49;MQ=46;ANN=T|intergenic_variant|MODIFIER|||||||||||||||rs524129890||||SNV|||||||||
13	63628132	T	C	DP=215;VDB=0.8;SGB=2.47881;RPB=0.872596;MQB=0.0336538;MQSB=0.987788;BQB=0.971154;MQ0F=0;ICB=0.00129827;HOB=0.000637755;AC=1;AN=56;DP4=121,87,2,0;MQ=49;ANN=T|intergenic_variant|MODIFIER|||||||||||||||rs378617378||||SNV|||||||||
13	63628403	G	C	DP=230;VDB=0.87268;SGB=1.71039;RPB=0.620165;MQB=0.027975;MQSB=0.50324;BQB=0.985965;MQ0F=0;ICB=0.00547945;HOB=0.00255102;AC=2;AN=56;DP4=107,112,3,1;MQ=48;ANN=G|intergenic_variant|MODIFIER|||||||||||||||rs381355848||||SNV|||||||||
13	63628430	GTTTTTT	GTTTTT	INDEL;IDV=12;IMF=1;DP=233;VDB=0.0976126;SGB=10.4179;MQSB=0.852138;MQ0F=0;ICB=0.766686;HOB=0.0688775;AC=30;AN=56;DP4=39,60,69,52;MQ=47;ANN=TTTTTT|intergenic_variant|MODIFIER|||||||||||||||rs382647785||||indel|||||||||
13	63628449	C	T	DP=254;VDB=0.0935028;SGB=23.623;RPB=0.838791;MQB=1.21899e-32;MQSB=0.967011;BQB=0.817322;MQ0F=0;ICB=0.562198;HOB=0.101403;AC=25;AN=56;DP4=63,69,57,57;MQ=47;ANN=C|intergenic_variant|MODIFIER|||||||||||||||rs518246103||||SNV|||||||||
13	63628836	A	G	DP=240;VDB=0.993859;SGB=-13.3956;RPB=0.991246;MQB=1.00842e-35;MQSB=0.575485;BQB=0.0731931;MQ0F=0;ICB=0.994184;HOB=0.0102041;AC=32;AN=56;DP4=55,59,71,51;MQ=46;ANN=A|intergenic_variant|MODIFIER|||||||||||||||rs109781906||||SNV|||||||||
13	63628878	C	A	DP=269;VDB=0.255357;SGB=30.7979;RPB=0.64016;MQB=2.87236e-05;MQSB=0.993898;BQB=0.431077;MQ0F=0;ICB=0.0130207;HOB=0.0057398;AC=3;AN=56;DP4=133,105,10,9;MQ=46;ANN=C|intergenic_variant|MODIFIER|||||||||||||||rs384319559||||SNV|||||||||
13	63628907	A	G	DP=267;VDB=0.119535;SGB=12.8677;RPB=0.998715;MQB=2.3528e-29;MQSB=0.992391;BQB=0.0388001;MQ0F=0;ICB=0.169825;HOB=0.177934;AC=27;AN=56;DP4=79,66,62,45;MQ=45;ANN=A|intergenic_variant|MODIFIER|||||||||||||||rs518120675||||SNV|||||||||
13	63628981	C	G	DP=195;VDB=0.0207147;SGB=14.4815;RPB=0.531641;MQB=1.1881e-30;MQSB=0.874497;BQB=0.0430434;MQ0F=0;ICB=0.169825;HOB=0.177934;AC=27;AN=56;DP4=57,43,57,30;MQ=39;ANN=C|intergenic_variant|MODIFIER|||||||||||||||rs718882703||||SNV|||||||||
13	63628984	T	G	DP=197;VDB=0.0161546;SGB=12.0594;RPB=0.978727;MQB=1.06322e-30;MQSB=0.983421;BQB=0.794087;MQ0F=0;ICB=0.169825;HOB=0.177934;AC=27;AN=56;DP4=61,40,56,30;MQ=39;ANN=T|intergenic_variant|MODIFIER|||||||||||||||rs455387817||||SNV|||||||||
13	63629010	T	C	DP=198;VDB=0.775925;SGB=14.7256;RPB=0.961815;MQB=2.26656e-30;MQSB=0.529919;BQB=0.746723;MQ0F=0;ICB=0.169825;HOB=0.177934;AC=27;AN=56;DP4=53,44,57,31;MQ=40;ANN=T|intergenic_variant|MODIFIER|||||||||||||||rs517304464||||SNV|||||||||
13	63629052	C	G	DP=224;VDB=0.991174;SGB=15.8408;RPB=0.948566;MQB=0.235157;MQSB=0.222545;BQB=0.22599;MQ0F=0;ICB=0.00547945;HOB=0.00255102;AC=2;AN=56;DP4=99,110,5,7;MQ=44;ANN=C|intergenic_variant|MODIFIER|||||||||||||||rs109949986||||SNV|||||||||
13	63629065	T	C	DP=243;VDB=0.837547;SGB=13.8864;RPB=0.0660313;MQB=9.47945e-32;MQSB=0.244609;BQB=0.286132;MQ0F=0;ICB=0.318907;HOB=0.142857;AC=28;AN=56;DP4=51,72,53,58;MQ=45;ANN=T|intergenic_variant|MODIFIER|||||||||||||||rs379489643||||SNV|||||||||
13	63629244	G	A	DP=245;VDB=0.0419149;SGB=-7.62861;RPB=0.532525;MQB=8.50034e-34;MQSB=0.888953;BQB=0.994548;MQ0F=0;ICB=0.908241;HOB=0.0414541;AC=31;AN=56;DP4=54,47,61,70;MQ=47;ANN=G|intergenic_variant|MODIFIER|||||||||||||||rs109334889||||SNV|||||||||
13	63629677	T	C	DP=229;VDB=0.404571;SGB=-1.36612;RPB=0.0768737;MQB=0.898517;MQSB=0.000250527;BQB=0.616443;MQ0F=0.152838;ICB=0.923341;HOB=0.0384088;AC=22;AN=54;DP4=76,66,25,47;MQ=36;ANN=T|intergenic_variant|MODIFIER|||||||||||||||rs715849659||||SNV|||||||||
13	63629910	G	C	DP=283;VDB=0.536285;SGB=-15.7326;RPB=8.98988e-05;MQB=4.28513e-06;MQSB=0.157717;BQB=0.992817;MQ0F=0.282686;ICB=0.99888;HOB=0.00446429;AC=21;AN=56;DP4=85,100,45,39;MQ=20;ANN=G|intergenic_variant|MODIFIER|||||||||||||||rs1115699445||||SNV|||||||||
13	63630700	C	T	DP=280;VDB=0.482766;SGB=-12.2701;RPB=0.621166;MQB=0.0872907;MQSB=6.16537e-05;BQB=0.587121;MQ0F=0.0642857;ICB=0.00547945;HOB=0.00255102;AC=2;AN=56;DP4=110,151,3,3;MQ=37;ANN=C|intergenic_variant|MODIFIER|||||||||||||||rs378924356||||SNV|||||||||
13	63631360	aTttttt	attttt	INDEL;IDV=4;IMF=0.444444;DP=221;VDB=0.398432;SGB=4.03109;MQSB=0.99819;MQ0F=0;ICB=0.00129827;HOB=0.000637755;AC=1;AN=56;DP4=112,86,2,3;MQ=49;ANN=TTTTTT|intergenic_variant|MODIFIER|||||||||||||||||||indel|||||||||
13	63631478	T	A	DP=225;VDB=0.288695;SGB=12.3464;RPB=0.87131;MQB=0.384387;MQSB=0.999985;BQB=0.969287;MQ0F=0;ICB=0.00129827;HOB=0.000637755;AC=1;AN=56;DP4=104,107,2,3;MQ=46;ANN=T|intergenic_variant|MODIFIER|||||||||||||||rs385631815||||SNV|||||||||
13	63631487	A	C	DP=235;VDB=0.110465;SGB=11.1074;RPB=0.394335;MQB=4.83162e-31;MQSB=0.883408;BQB=0.0166463;MQ0F=0;ICB=0.562198;HOB=0.101403;AC=25;AN=56;DP4=56,66,44,45;MQ=46;ANN=A|intergenic_variant|MODIFIER|||||||||||||||rs721616614||||SNV|||||||||
13	63631533	A	C	DP=244;VDB=0.157735;SGB=22.8827;RPB=0.595773;MQB=8.06675e-36;MQSB=0.999798;BQB=0.203444;MQ0F=0;ICB=0.187686;HOB=0.172832;AC=25;AN=56;DP4=63,65,49,51;MQ=46;ANN=A|intergenic_variant|MODIFIER|||||||||||||||rs449624418||||SNV|||||||||
13	63631664	A	C	DP=203;VDB=0.266628;SGB=22.4992;RPB=0.734902;MQB=4.20509e-31;MQSB=0.935453;BQB=0.994005;MQ0F=0;ICB=0.227051;HOB=0.162628;AC=23;AN=56;DP4=59,54,42,45;MQ=47;ANN=A|intergenic_variant|MODIFIER|||||||||||||||rs469554040||||SNV|||||||||
13	63631777	A	G	DP=244;VDB=0.426955;SGB=15.1124;RPB=0.651851;MQB=3.46802e-32;MQSB=0.613514;BQB=0.357152;MQ0F=0;ICB=0.562198;HOB=0.101403;AC=25;AN=56;DP4=67,66,54,47;MQ=47;ANN=A|intergenic_variant|MODIFIER|||||||||||||||rs438194196||||SNV|||||||||
13	63632428	C	A	DP=280;VDB=0.579489;SGB=8.68908;RPB=0.910712;MQB=0.000682206;MQSB=0.983923;BQB=0.930369;MQ0F=0;ICB=0.00547945;HOB=0.00255102;AC=2;AN=56;DP4=133,137,3,4;MQ=49;ANN=C|intergenic_variant|MODIFIER|||||||||||||||||||SNV|||||||||
13	63632547	A	G	DP=281;VDB=0.561541;SGB=19.5688;RPB=0.0122531;MQB=1.75151e-37;MQSB=0.940609;BQB=0.980158;MQ0F=0;ICB=0.810584;HOB=0.0612245;AC=24;AN=56;DP4=88,71,66,47;MQ=47;ANN=A|intergenic_variant|MODIFIER|||||||||||||||rs451770894||||SNV|||||||||
13	63632674	C	T	DP=296;VDB=0.404598;SGB=-7.0794;MQSB=0.49351;MQ0F=0;AC=56;AN=56;DP4=0,0,135,142;MQ=44;ANN=C|intergenic_variant|MODIFIER|||||||||||||||rs42992730||||SNV|||||||||
13	63632718	T	C	DP=289;VDB=0.333627;SGB=32.3557;RPB=0.253241;MQB=5.04305e-07;MQSB=0.545272;BQB=0.999775;MQ0F=0;ICB=0.00547945;HOB=0.00255102;AC=2;AN=56;DP4=133,133,5,10;MQ=47;ANN=T|intergenic_variant|MODIFIER|||||||||||||||rs207759719||||SNV|||||||||
13	63633464	G	T	DP=261;VDB=0.257796;SGB=24.1864;RPB=0.395901;MQB=9.01468e-05;MQSB=0.995;BQB=0.935406;MQ0F=0.0268199;ICB=0.99888;HOB=0.00446429;AC=21;AN=56;DP4=92,56,43,63;MQ=38;ANN=G|intergenic_variant|MODIFIER|||||||||||||||rs720035854||||SNV|||||||||
13	63633844	A	G	DP=201;VDB=0.255265;SGB=18.5299;RPB=0.819845;MQB=2.83793e-15;MQSB=0.458552;BQB=0.520757;MQ0F=0;ICB=0.373128;HOB=0.132653;AC=24;AN=56;DP4=34,75,19,65;MQ=46;ANN=A|intergenic_variant|MODIFIER|||||||||||||||rs516260288||||SNV|||||||||
13	63634294	C	T	DP=264;VDB=0.101242;SGB=20.9178;RPB=0.294329;MQB=6.3139e-38;MQSB=0.951724;BQB=0.576292;MQ0F=0;ICB=0.0812167;HOB=0.211735;AC=26;AN=56;DP4=67,69,59,57;MQ=47;ANN=C|intergenic_variant|MODIFIER|||||||||||||||rs386074501||||SNV|||||||||
13	63634389	TGGGGG	TGGGG	INDEL;IDV=16;IMF=1;DP=271;VDB=0.265751;SGB=23.2091;MQSB=0.979389;MQ0F=0;ICB=0.169825;HOB=0.177934;AC=27;AN=56;DP4=74,65,53,67;MQ=49;ANN=GGGGG|intergenic_variant|MODIFIER|||||||||||||||rs380582392||||indel|||||||||
13	63634994	G	A	DP=265;VDB=0.614492;SGB=7.22887;RPB=0.380446;MQB=6.49236e-05;MQSB=0.990039;BQB=0.984691;MQ0F=0;ICB=0.00547945;HOB=0.00255102;AC=2;AN=56;DP4=135,92,5,7;MQ=49;ANN=G|intergenic_variant|MODIFIER|||||||||||||||rs384100832||||SNV|||||||||
13	63635021	A	G	DP=273;VDB=0.961302;SGB=11.0207;RPB=0.630809;MQB=2.92159e-05;MQSB=0.838693;BQB=0.966096;MQ0F=0;ICB=0.00547945;HOB=0.00255102;AC=2;AN=56;DP4=133,126,5,3;MQ=49;ANN=A|intergenic_variant|MODIFIER|||||||||||||||||||SNV|||||||||
13	63635155	G	A	DP=286;VDB=0.0423326;SGB=11.0208;RPB=0.054534;MQB=0.00184701;MQSB=0.993872;BQB=0.289782;MQ0F=0;ICB=0.00547945;HOB=0.00255102;AC=2;AN=56;DP4=125,146,4,4;MQ=49;ANN=G|intergenic_variant|MODIFIER|||||||||||||||rs208540996||||SNV|||||||||
13	63635440	T	C	DP=240;VDB=0.179255;SGB=18.356;RPB=0.94836;MQB=1.16996e-28;MQSB=0.741327;BQB=0.057988;MQ0F=0;ICB=0.627357;HOB=0.091199;AC=23;AN=56;DP4=77,63,51,46;MQ=47;ANN=T|intergenic_variant|MODIFIER|||||||||||||||rs524661544||||SNV|||||||||
13	63635459	G	A	DP=234;VDB=0.997804;SGB=-5.51042;RPB=0.792548;MQB=0.000259187;MQSB=0.386906;BQB=0.752911;MQ0F=0;ICB=0.0617199;HOB=0.0229592;AC=6;AN=56;DP4=125,82,9,10;MQ=47;ANN=G|intergenic_variant|MODIFIER|||||||||||||||rs109758428||||SNV|||||||||
13	63635944	A	C	DP=265;VDB=0.0229384;SGB=17.9862;RPB=0.821534;MQB=3.56986e-40;MQSB=0.9989;BQB=0.306476;MQ0F=0;ICB=0.529815;HOB=0.106505;AC=29;AN=56;DP4=57,67,60,74;MQ=47;ANN=A|intergenic_variant|MODIFIER|||||||||||||||rs384511446||||SNV|||||||||
13	63636330	A	G	DP=263;VDB=0.850895;SGB=37.6303;RPB=0.936175;MQB=9.76801e-10;MQSB=0.999887;BQB=0.224503;MQ0F=0;ICB=0.00547945;HOB=0.00255102;AC=2;AN=56;DP4=127,114,9,8;MQ=49;ANN=A|intergenic_variant|MODIFIER|||||||||||||||rs378922633||||SNV|||||||||
13	63636692	T	A	DP=208;VDB=0.815947;SGB=2.91487;RPB=0.977865;MQB=5.06529e-15;MQSB=0.427014;BQB=0.314735;MQ0F=0;ICB=0.290416;HOB=0.119898;AC=50;AN=56;DP4=17,12,82,83;MQ=45;ANN=T|intergenic_variant|MODIFIER|||||||||||||||rs42992729||||SNV|||||||||
13	63636858	C	T	DP=245;VDB=0.71803;SGB=37.6121;RPB=0.257054;MQB=4.29578e-09;MQSB=0.719082;BQB=0.839848;MQ0F=0;ICB=0.0244706;HOB=0.0102041;AC=4;AN=56;DP4=98,116,15,11;MQ=48;ANN=C|intergenic_variant|MODIFIER|||||||||||||||rs379226494||||SNV|||||||||
13	63636907	T	C	DP=216;VDB=0.875177;SGB=-2.87394;RPB=0.0791154;MQB=3.63077e-24;MQSB=0.683305;BQB=0.869287;MQ0F=0;ICB=0.994184;HOB=0.0102041;AC=24;AN=56;DP4=64,61,36,47;MQ=47;ANN=T|intergenic_variant|MODIFIER|||||||||||||||rs382544454||||SNV|||||||||
13	63636985	A	G	DP=189;VDB=0.121376;SGB=7.70873;RPB=0.879007;MQB=3.71599e-17;MQSB=0.495308;BQB=0.263623;MQ0F=0;ICB=0.876483;HOB=0.0484694;AC=22;AN=56;DP4=47,63,37,35;MQ=47;ANN=A|intergenic_variant|MODIFIER|||||||||||||||||||SNV|||||||||
13	63637279	A	G	DP=229;VDB=0.566421;SGB=21.8064;RPB=0.858746;MQB=2.60513e-07;MQSB=0.914285;BQB=0.966147;MQ0F=0;ICB=0.00547945;HOB=0.00255102;AC=2;AN=56;DP4=107,100,6,5;MQ=49;ANN=A|intergenic_variant|MODIFIER|||||||||||||||rs380692782||||SNV|||||||||
13	63638930	CA	CAA	INDEL;IDV=11;IMF=0.846154;DP=239;VDB=0.54989;SGB=17.7135;MQSB=0.891786;MQ0F=0;ICB=0.627357;HOB=0.091199;AC=23;AN=56;DP4=74,61,40,48;MQ=49;ANN=A|intergenic_variant|MODIFIER|||||||||||||||rs521519796||||indel|||||||||
13	63639687	tCcc	tcc	INDEL;IDV=1;IMF=0.25;DP=131;VDB=0.949003;SGB=-5.59903;MQSB=0.993326;MQ0F=0;ICB=0.00590842;HOB=0.00274348;AC=2;AN=54;DP4=5,59,0,5;MQ=49;ANN=CCC|intergenic_variant|MODIFIER|||||||||||||||||||indel|||||||||
13	63639689	cTttttttttttttt	cttttttttttttt	INDEL;IDV=6;IMF=1;DP=126;VDB=0.123211;SGB=-3.07889;MQSB=0.961532;MQ0F=0;ICB=0.933542;HOB=0.0356653;AC=32;AN=54;DP4=1,30,2,43;MQ=49;ANN=TTTTTTTTTTTTTT|intergenic_variant|MODIFIER|||||||||||||||||||indel|||||||||
13	63639815	ag	agg	INDEL;IDV=1;IMF=1;DP=20;VDB=0.906888;SGB=-0.0369971;MQSB=0;MQ0F=0.35;ICB=0.08;HOB=0.03125;AC=2;AN=16;DP4=9,0,0,2;MQ=10;ANN=G|intergenic_variant|MODIFIER|||||||||||||||rs380245413||||indel|||||||||
13	63648560	G	A	DP=222;VDB=0.828144;SGB=-9.6472;RPB=0.429963;MQB=5.40288e-34;MQSB=0.944002;BQB=0.386063;MQ0F=0;ICB=0.688436;HOB=0.0816327;AC=32;AN=56;DP4=41,53,56,57;MQ=44;ANN=G|intergenic_variant|MODIFIER|||||||||||||||rs378499083||||SNV|||||||||
13	63648586	G	T	DP=226;VDB=0.00162544;SGB=-9.08798;RPB=0.516367;MQB=2.99851e-30;MQSB=0.999988;BQB=0.440227;MQ0F=0;ICB=0.688436;HOB=0.0816327;AC=32;AN=56;DP4=41,46,54,61;MQ=44;ANN=G|intergenic_variant|MODIFIER|||||||||||||||rs381804947||||SNV|||||||||
13	63648648	tt	ttct	INDEL;IDV=1;IMF=0.0833333;DP=227;VDB=0.394628;SGB=-5.5397;MQSB=0.175396;MQ0F=0;ICB=0.073275;HOB=0.08;AC=10;AN=50;DP4=24,31,0,16;MQ=44;ANN=T|intergenic_variant|MODIFIER|||||||||||||||||||indel|||||||||
13	63648650	ctttttttttttttt	ctttttttttttttttt	INDEL;IDV=10;IMF=0.769231;DP=209;VDB=0.253093;SGB=-11.7978;MQSB=0.908885;MQ0F=0;ICB=9.81057e-19;HOB=0.250638;AC=45,10;AN=56;DP4=6,6,67,56;MQ=48;ANN=TTTTTTTTTTTTTT|intergenic_variant|MODIFIER|||||||||||||||||||indel|||||||||,TTTTTTTTTTTTT|intergenic_variant|MODIFIER|||||||||||||||||||indel|||||||||
13	63648664	ttt	tttctt	INDEL;IDV=1;IMF=0.142857;DP=211;VDB=0.974587;SGB=-2.42348;MQSB=0.94334;MQ0F=0;ICB=0.358942;HOB=0.0352;AC=12;AN=50;DP4=28,29,12,8;MQ=48;ANN=TT|intergenic_variant|MODIFIER|||||||||||||||||||indel|||||||||
13	63648665	tt	ttct	INDEL;IDV=2;IMF=0.333333;DP=202;VDB=0.992843;SGB=-8.19793;MQSB=0.875918;MQ0F=0;ICB=0.963783;HOB=0.0266272;AC=22;AN=52;DP4=15,17,29,0;MQ=47;ANN=T|intergenic_variant|MODIFIER|||||||||||||||||||indel|||||||||
13	63648666	t	tc	INDEL;IDV=2;IMF=0.25;DP=197;VDB=0.991109;SGB=-0.851924;MQSB=0.462417;MQ0F=0;ICB=0.0206057;HOB=0.0506198;AC=7;AN=44;DP4=17,17,9,0;MQ=48;ANN=-|intergenic_variant|MODIFIER|||||||||||||||rs799023459||||deletion|||||||||
13	63648982	T	C	DP=271;VDB=0.951023;SGB=-9.36445;RPB=0.916106;MQB=1.96077e-36;MQSB=0.773585;BQB=0.948868;MQ0F=0;ICB=0.999636;HOB=0.00255102;AC=30;AN=56;DP4=68,69,65,63;MQ=47;ANN=T|intergenic_variant|MODIFIER|||||||||||||||rs134107495||||SNV|||||||||
13	63649244	A	G	DP=235;VDB=0.668972;SGB=2.37051;RPB=0.828335;MQB=2.50426e-06;MQSB=0.959493;BQB=0.656826;MQ0F=0;ICB=0.0130207;HOB=0.0057398;AC=3;AN=56;DP4=99,116,5,5;MQ=49;ANN=A|intergenic_variant|MODIFIER|||||||||||||||rs1117026268||||SNV|||||||||
13	63649376	C	A	DP=263;VDB=0.164385;SGB=6.35861;RPB=0.838665;MQB=0.000352456;MQSB=0.659546;BQB=0.643341;MQ0F=0;ICB=0.00547945;HOB=0.00255102;AC=2;AN=56;DP4=126,128,1,5;MQ=49;ANN=C|intergenic_variant|MODIFIER|||||||||||||||rs519027062||||SNV|||||||||
13	63649466	G	A	DP=222;VDB=0.0416375;SGB=-7.93942;RPB=0.350311;MQB=1.76125e-33;MQSB=0.996513;BQB=0.00175733;MQ0F=0;ICB=0.908241;HOB=0.0414541;AC=31;AN=56;DP4=55,42,65,50;MQ=47;ANN=G|intergenic_variant|MODIFIER|||||||||||||||rs381344797||||SNV|||||||||
13	63649605	A	G	DP=255;VDB=0.756524;SGB=5.72587;RPB=0.968497;MQB=0.0175509;MQSB=0.979467;BQB=0.565163;MQ0F=0;ICB=0.00129827;HOB=0.000637755;AC=1;AN=56;DP4=113,134,1,2;MQ=49;ANN=A|intergenic_variant|MODIFIER|||||||||||||||rs516081238||||SNV|||||||||
13	63649638	A	T	DP=255;VDB=0.977821;SGB=8.8653;RPB=0.99642;MQB=2.92604e-07;MQSB=0.991705;BQB=0.999992;MQ0F=0;ICB=0.0244706;HOB=0.0102041;AC=4;AN=56;DP4=107,130,7,6;MQ=49;ANN=A|intergenic_variant|MODIFIER|||||||||||||||||||SNV|||||||||
13	63650603	T	C	DP=264;VDB=0.548222;SGB=2.3706;RPB=0.266972;MQB=6.49322e-07;MQSB=0.897598;BQB=0.993213;MQ0F=0;ICB=0.00129827;HOB=0.000637755;AC=1;AN=56;DP4=129,119,3,7;MQ=49;ANN=T|intergenic_variant|MODIFIER|||||||||||||||rs384525293||||SNV|||||||||
13	63651141	A	G	DP=248;VDB=0.407641;SGB=18.0169;RPB=0.218453;MQB=3.43403e-06;MQSB=0.933348;BQB=0.0570282;MQ0F=0;ICB=0.00547945;HOB=0.00255102;AC=2;AN=56;DP4=113,120,3,8;MQ=49;ANN=A|intergenic_variant|MODIFIER|||||||||||||||rs379344742||||SNV|||||||||
13	63651310	G	A	DP=267;VDB=0.542521;SGB=8.68908;RPB=0.666039;MQB=0.000591358;MQSB=0.999991;BQB=0.997893;MQ0F=0;ICB=0.00547945;HOB=0.00255102;AC=2;AN=56;DP4=124,124,5,2;MQ=49;ANN=G|intergenic_variant|MODIFIER|||||||||||||||rs385648772||||SNV|||||||||
13	63651467	T	C	DP=276;VDB=0.298701;SGB=-5.08965;RPB=1;MQB=0.00105439;MQSB=0.000850628;BQB=0.0263605;MQ0F=0.0543478;ICB=0.970852;HOB=0.0229592;AC=22;AN=56;DP4=96,72,43,48;MQ=39;ANN=T|intergenic_variant|MODIFIER|||||||||||||||rs719902166||||SNV|||||||||
13	63651822	G	A	DP=309;VDB=0.10981;SGB=13.3526;RPB=0.94899;MQB=0.980281;MQSB=0.227765;BQB=0.696422;MQ0F=0.02589;ICB=0.00547945;HOB=0.00255102;AC=2;AN=56;DP4=168,125,4,5;MQ=39;ANN=G|intergenic_variant|MODIFIER|||||||||||||||rs1114355454||||SNV|||||||||
13	63652075	T	C	DP=287;VDB=0.463797;SGB=-5.43353;RPB=0.125531;MQB=0.167035;MQSB=1.60657e-07;BQB=0.0700103;MQ0F=0.0836237;ICB=0.649136;HOB=0.0873725;AC=19;AN=56;DP4=85,109,42,42;MQ=32;ANN=T|intergenic_variant|MODIFIER|||||||||||||||rs524480533||||SNV|||||||||
13	63652104	G	C	DP=359;VDB=0.117958;SGB=-44.3702;RPB=0.062928;MQB=4.73412e-06;MQSB=3.0942e-18;BQB=0.0478054;MQ0F=0.111421;ICB=0.0233966;HOB=0.0516582;AC=9;AN=56;DP4=102,195,23,17;MQ=27;ANN=G|intergenic_variant|MODIFIER|||||||||||||||||||SNV|||||||||
13	63652744	G	C	DP=192;VDB=0.072067;SGB=6.35893;RPB=0.287454;MQB=0.00022157;MQSB=0.985104;BQB=0.998704;MQ0F=0;ICB=0.00547945;HOB=0.00255102;AC=2;AN=56;DP4=93,84,3,3;MQ=49;ANN=G|intergenic_variant|MODIFIER|||||||||||||||rs383106428||||SNV|||||||||
13	63652960	A	G	DP=219;VDB=0.355712;SGB=3.37496;RPB=0.789199;MQB=1.75294e-24;MQSB=0.88151;BQB=0.977414;MQ0F=0;ICB=0.908241;HOB=0.0414541;AC=31;AN=56;DP4=46,40,67,51;MQ=47;ANN=A|intergenic_variant|MODIFIER|||||||||||||||rs210461876||||SNV|||||||||
13	63653606	T	G	DP=260;VDB=0.90649;SGB=-11.2758;RPB=0.906269;MQB=3.85932e-06;MQSB=0.934392;BQB=0.59656;MQ0F=0;ICB=0.00547945;HOB=0.00255102;AC=2;AN=56;DP4=127,114,2,7;MQ=49;ANN=T|intergenic_variant|MODIFIER|||||||||||||||||||SNV|||||||||
13	63653740	aTttttttttttt	attttttttttt	INDEL;IDV=8;IMF=0.8;DP=204;VDB=0.0406628;SGB=-9.87138;MQSB=0.999999;MQ0F=0;ICB=0.93342;HOB=0.0350765;AC=29;AN=56;DP4=41,39,42,44;MQ=49;ANN=TTTTTTTTTTTT|intergenic_variant|MODIFIER|||||||||||||||rs384164245||||indel|||||||||
13	63654151	G	T	DP=238;VDB=0.0069841;SGB=11.0207;RPB=0.0198856;MQB=7.10999e-05;MQSB=0.514905;BQB=0.184393;MQ0F=0.00420168;ICB=0.00547945;HOB=0.00255102;AC=2;AN=56;DP4=102,118,6,2;MQ=49;ANN=G|intergenic_variant|MODIFIER|||||||||||||||rs518478988||||SNV|||||||||
13	63654217	cttttttttttttt	cgttttttttttttgttttttttttttttt	INDEL;IDV=1;IMF=0.333333;DP=182;VDB=0.0636606;SGB=-13.4956;MQSB=0.000119155;MQ0F=0.00549451;ICB=0.298414;HOB=0.143495;AC=15;AN=56;DP4=53,29,12,18;MQ=45;ANN=TTTTTTTTTTTTT|intergenic_variant|MODIFIER|||||||||||||||||||indel|||||||||
13	63654218	gttttttttttttttg	gttttttttttttgtttttttttttttttttg	INDEL;IDV=8;IMF=0.533333;DP=179;VDB=0.00043119;SGB=3.18429;MQSB=0.872957;MQ0F=0.00558659;ICB=2.70841e-10;HOB=0.433518;AC=27,4,4;AN=38;DP4=1,6,17,21;MQ=49;ANN=TTTTTTTTTTTTTTG|intergenic_variant|MODIFIER|||||||||||||||||||indel|||||||||,TTTTTTTTTTTTTG|intergenic_variant|MODIFIER|||||||||||||||||||indel|||||||||,TTTTTTTTTTTTTTTG|intergenic_variant|MODIFIER|||||||||||||||rs519844371||||indel|||||||||
13	63654230	tTGg	tg	INDEL;IDV=1;IMF=0.166667;DP=126;VDB=0.995889;SGB=-0.516969;MQSB=0.614459;MQ0F=0.00793651;ICB=0.2599;HOB=0.239645;AC=5,4;AN=26;DP4=5,12,6,4;MQ=46;ANN=TGG|intergenic_variant|MODIFIER|||||||||||||||||||sequence_alteration|||||||||,-|intergenic_variant|MODIFIER|||||||||||||||rs799305356||||sequence_alteration|||||||||
13	63654231	T	G	DP=95;VDB=0.209095;SGB=0.672144;RPB=0.420714;MQB=0.177745;MQSB=0.391489;BQB=0.212495;MQ0F=0;ICB=0.128797;HOB=0.0432526;AC=5;AN=34;DP4=17,19,2,5;MQ=47;ANN=T|intergenic_variant|MODIFIER|||||||||||||||||||SNV|||||||||
13	63654583	G	A	DP=247;VDB=0.193107;SGB=23.5096;RPB=0.327222;MQB=1.51837e-25;MQSB=0.680891;BQB=0.0171732;MQ0F=0;ICB=0.180219;HOB=0.172832;AC=17;AN=56;DP4=82,95,30,30;MQ=48;ANN=G|intergenic_variant|MODIFIER|||||||||||||||||||SNV|||||||||
13	63654891	A	G	DP=232;VDB=0.650903;SGB=18.0169;RPB=0.636653;MQB=2.51789e-07;MQSB=0.987461;BQB=0.0163901;MQ0F=0;ICB=0.00547945;HOB=0.00255102;AC=2;AN=56;DP4=103,112,5,6;MQ=49;ANN=A|intergenic_variant|MODIFIER|||||||||||||||rs384041660||||SNV|||||||||
13	63655035	G	A	DP=274;VDB=0.976642;SGB=-1.86866;RPB=0.551265;MQB=4.49803e-39;MQSB=0.908286;BQB=0.210295;MQ0F=0;ICB=0.751477;HOB=0.0714286;AC=28;AN=56;DP4=64,63,67,68;MQ=47;ANN=G|intergenic_variant|MODIFIER|||||||||||||||rs137438204||||SNV|||||||||
13	63655688	A	C	DP=224;VDB=0.3298;SGB=13.3527;RPB=0.859386;MQB=3.38047e-06;MQSB=0.834882;BQB=0.796457;MQ0F=0;ICB=0.00547945;HOB=0.00255102;AC=2;AN=56;DP4=87,122,2,7;MQ=49;ANN=A|intergenic_variant|MODIFIER|||||||||||||||rs381244830||||SNV|||||||||
13	63655835	A	G	DP=232;VDB=0.345221;SGB=26.5207;RPB=0.999649;MQB=1.67174e-09;MQSB=0.993268;BQB=0.483037;MQ0F=0;ICB=0.0130207;HOB=0.0057398;AC=3;AN=56;DP4=123,90,9,8;MQ=49;ANN=A|intergenic_variant|MODIFIER|||||||||||||||||||SNV|||||||||
13	63656586	G	A	DP=265;VDB=0.57103;SGB=-5.03631;RPB=0.96546;MQB=7.99574e-37;MQSB=0.461355;BQB=0.643172;MQ0F=0;ICB=0.521767;HOB=0.107781;AC=29;AN=56;DP4=64,46,70,76;MQ=47;ANN=G|intergenic_variant|MODIFIER|||||||||||||||rs132924857||||SNV|||||||||
13	63656775	A	C	DP=268;VDB=0.469113;SGB=4.82788;RPB=0.930418;MQB=2.70698e-32;MQSB=0.479436;BQB=0.633938;MQ0F=0;ICB=0.810584;HOB=0.0612245;AC=24;AN=56;DP4=83,69,44,56;MQ=48;ANN=A|intergenic_variant|MODIFIER|||||||||||||||rs467558233||||SNV|||||||||
13	63657091	C	T	DP=252;VDB=0.000400525;SGB=8.86827;RPB=0.183417;MQB=4.72067e-36;MQSB=0.313297;BQB=0.211773;MQ0F=0;ICB=0.810584;HOB=0.0612245;AC=24;AN=56;DP4=70,73,35,60;MQ=47;ANN=C|intergenic_variant|MODIFIER|||||||||||||||rs517710546||||SNV|||||||||
13	63658687	C	A	DP=234;VDB=0.206846;SGB=4.03109;RPB=0.615249;MQB=0.00136995;MQSB=0.998491;BQB=0.983342;MQ0F=0;ICB=0.00547945;HOB=0.00255102;AC=2;AN=56;DP4=114,107,2,3;MQ=49;ANN=C|upstream_gene_variant|MODIFIER|ASIP|ENSBTAG00000034077|Transcript|ENSBTAT00000048322|protein_coding||||||||||rs382270169|4109|1||SNV|VGNC||ENSBTAP00000045382||||||
13	63658702	A	G	DP=247;VDB=0.50714;SGB=11.0208;RPB=0.97681;MQB=2.30373e-05;MQSB=0.99044;BQB=0.381942;MQ0F=0;ICB=0.00547945;HOB=0.00255102;AC=2;AN=56;DP4=112,121,7,1;MQ=49;ANN=A|upstream_gene_variant|MODIFIER|ASIP|ENSBTAG00000034077|Transcript|ENSBTAT00000048322|protein_coding||||||||||rs526347795|4094|1||SNV|VGNC||ENSBTAP00000045382||||||
13	63658892	A	G	DP=221;VDB=0.0920231;SGB=-1.47746;RPB=0.45258;MQB=2.53322e-30;MQSB=0.421559;BQB=0.0843107;MQ0F=0;ICB=0.810584;HOB=0.0612245;AC=24;AN=56;DP4=67,62,50,29;MQ=48;ANN=A|upstream_gene_variant|MODIFIER|ASIP|ENSBTAG00000034077|Transcript|ENSBTAT00000048322|protein_coding||||||||||rs456412249|3904|1||SNV|VGNC||ENSBTAP00000045382||||||
13	63658963	A	G	DP=253;VDB=0.0298868;SGB=15.6847;RPB=0.997743;MQB=9.47562e-05;MQSB=0.911562;BQB=0.724879;MQ0F=0;ICB=0.00547945;HOB=0.00255102;AC=2;AN=56;DP4=129,110,7,3;MQ=49;ANN=A|upstream_gene_variant|MODIFIER|ASIP|ENSBTAG00000034077|Transcript|ENSBTAT00000048322|protein_coding|||||||||||3833|1||SNV|VGNC||ENSBTAP00000045382||||||
13	63659498	C	A	DP=265;VDB=0.726254;SGB=2.37051;RPB=0.69423;MQB=8.45318e-07;MQSB=0.971733;BQB=0.829798;MQ0F=0;ICB=0.0130207;HOB=0.0057398;AC=3;AN=56;DP4=130,121,3,7;MQ=49;ANN=C|upstream_gene_variant|MODIFIER|ASIP|ENSBTAG00000034077|Transcript|ENSBTAT00000048322|protein_coding||||||||||rs380718394|3298|1||SNV|VGNC||ENSBTAP00000045382||||||
13	63659645	G	T	DP=250;VDB=0.320698;SGB=22.2439;RPB=0.796274;MQB=9.807e-10;MQSB=0.985743;BQB=0.910042;MQ0F=0;ICB=0.0130207;HOB=0.0057398;AC=3;AN=56;DP4=122,106,10,5;MQ=49;ANN=G|upstream_gene_variant|MODIFIER|ASIP|ENSBTAG00000034077|Transcript|ENSBTAT00000048322|protein_coding||||||||||rs453739519|3151|1||SNV|VGNC||ENSBTAP00000045382||||||
13	63660294	C	A	DP=210;VDB=0.630337;SGB=-26.3363;RPB=0.779198;MQB=7.87116e-30;MQSB=0.860142;BQB=0.494263;MQ0F=0;ICB=0.521767;HOB=0.107781;AC=29;AN=56;DP4=53,52,53,41;MQ=46;ANN=C|upstream_gene_variant|MODIFIER|ASIP|ENSBTAG00000034077|Transcript|ENSBTAT00000048322|protein_coding||||||||||rs384198221|2502|1||SNV|VGNC||ENSBTAP00000045382||||||
13	63660926	G	T	DP=236;VDB=0.750871;SGB=2.89682;RPB=0.637775;MQB=1.84607e-31;MQSB=0.685142;BQB=0.923978;MQ0F=0;ICB=0.928669;HOB=0.036352;AC=29;AN=56;DP4=54,43,68,50;MQ=47;ANN=G|upstream_gene_variant|MODIFIER|ASIP|ENSBTAG00000034077|Transcript|ENSBTAT00000048322|protein_coding||||||||||rs209941308|1870|1||SNV|VGNC||ENSBTAP00000045382||||||
13	63661038	T	C	DP=206;VDB=0.282887;SGB=12.0763;RPB=0.628812;MQB=1.08828e-25;MQSB=0.898658;BQB=0.98539;MQ0F=0;ICB=0.627357;HOB=0.091199;AC=23;AN=56;DP4=62,58,37,45;MQ=48;ANN=T|upstream_gene_variant|MODIFIER|ASIP|ENSBTAG00000034077|Transcript|ENSBTAT00000048322|protein_coding||||||||||rs523805392|1758|1||SNV|VGNC||ENSBTAP00000045382||||||
13	63661405	C	T	DP=274;VDB=0.843752;SGB=29.7157;RPB=0.948728;MQB=2.62895e-09;MQSB=0.849646;BQB=0.946474;MQ0F=0;ICB=0.00547945;HOB=0.00255102;AC=2;AN=56;DP4=119,129,9,5;MQ=49;ANN=C|upstream_gene_variant|MODIFIER|ASIP|ENSBTAG00000034077|Transcript|ENSBTAT00000048322|protein_coding||||||||||rs381645704|1391|1||SNV|VGNC||ENSBTAP00000045382||||||
13	63663657	C	T	DP=215;VDB=0.0521752;SGB=26.5209;RPB=0.247352;MQB=2.20257e-09;MQSB=0.876107;BQB=0.87838;MQ0F=0;ICB=0.0130207;HOB=0.0057398;AC=3;AN=56;DP4=98,92,9,8;MQ=49;ANN=C|intron_variant|MODIFIER|ASIP|ENSBTAG00000034077|Transcript|ENSBTAT00000048322|protein_coding||1/2||||||||rs520733011||1||SNV|VGNC||ENSBTAP00000045382||||||
13	63665577	T	A	DP=265;VDB=0.871867;SGB=-9.94712;RPB=0.902771;MQB=2.88561e-07;MQSB=0.99979;BQB=0.66535;MQ0F=0;ICB=0.0130207;HOB=0.0057398;AC=3;AN=56;DP4=125,123,8,5;MQ=49;ANN=T|intron_variant|MODIFIER|ASIP|ENSBTAG00000034077|Transcript|ENSBTAT00000048322|protein_coding||2/2||||||||rs517780820||1||SNV|VGNC||ENSBTAP00000045382||||||
13	63665846	G	A	DP=247;VDB=0.478799;SGB=4.31459;RPB=0.674222;MQB=1.35792e-10;MQSB=0.918604;BQB=0.792858;MQ0F=0;ICB=0.0404608;HOB=0.0159439;AC=5;AN=56;DP4=95,128,5,12;MQ=49;ANN=G|intron_variant|MODIFIER|ASIP|ENSBTAG00000034077|Transcript|ENSBTAT00000048322|protein_coding||2/2||||||||rs380767738||1||SNV|VGNC||ENSBTAP00000045382||||||
13	63665960	gAaaaaaaaaa	gaaaaaaaaa	INDEL;IDV=19;IMF=1;DP=259;VDB=0.144173;SGB=24.375;MQSB=0.881877;MQ0F=0;ICB=0.562198;HOB=0.101403;AC=25;AN=56;DP4=60,66,49,59;MQ=49;ANN=AAAAAAAAAA|intron_variant|MODIFIER|ASIP|ENSBTAG00000034077|Transcript|ENSBTAT00000048322|protein_coding||2/2||||||||rs730523349||1||indel|VGNC||ENSBTAP00000045382||||||
13	63666075	A	G	DP=223;VDB=0.554125;SGB=24.4388;RPB=0.387401;MQB=1.40908e-05;MQSB=0.806981;BQB=0.712756;MQ0F=0;ICB=0.00590842;HOB=0.00274348;AC=2;AN=54;DP4=102,100,8,4;MQ=49;ANN=A|intron_variant|MODIFIER|ASIP|ENSBTAG00000034077|Transcript|ENSBTAT00000048322|protein_coding||2/2||||||||rs524956104||1||SNV|VGNC||ENSBTAP00000045382||||||
13	63666821	G	C	DP=186;VDB=3.65827e-16;SGB=-42.9211;RPB=1.2168e-09;MQB=6.06986e-18;MQSB=0.336653;BQB=0.936144;MQ0F=0.0107527;ICB=0.590474;HOB=0.0987654;AC=24;AN=54;DP4=66,65,26,24;MQ=41;ANN=G|intron_variant|MODIFIER|ASIP|ENSBTAG00000034077|Transcript|ENSBTAT00000048322|protein_coding||2/2||||||||rs386104847||1||SNV|VGNC||ENSBTAP00000045382||||||
13	63666833	C	G	DP=166;VDB=4.03038e-15;SGB=-33.0161;RPB=1.1641e-10;MQB=1.09083e-15;MQSB=0.313229;BQB=0.752111;MQ0F=0.0060241;ICB=0.871128;HOB=0.0500686;AC=17;AN=54;DP4=65,67,15,16;MQ=41;ANN=C|intron_variant|MODIFIER|ASIP|ENSBTAG00000034077|Transcript|ENSBTAT00000048322|protein_coding||2/2||||||||rs381110832||1||SNV|VGNC||ENSBTAP00000045382||||||
13	63666875	C	G	DP=156;VDB=7.58605e-10;SGB=-36.8544;RPB=1.79489e-11;MQB=3.62457e-14;MQSB=0.884101;BQB=0.000161467;MQ0F=0.00641026;ICB=0.997861;HOB=0.00617284;AC=15;AN=54;DP4=57,66,13,13;MQ=41;ANN=C|intron_variant|MODIFIER|ASIP|ENSBTAG00000034077|Transcript|ENSBTAT00000048322|protein_coding||2/2||||||||rs383462263||1||SNV|VGNC||ENSBTAP00000045382||||||
13	63666899	T	G	DP=185;VDB=9.96559e-18;SGB=-26.6715;RPB=4.92429e-10;MQB=3.50857e-22;MQSB=0.855621;BQB=0.935631;MQ0F=0.00540541;ICB=0.876483;HOB=0.0484694;AC=22;AN=56;DP4=52,71,26,28;MQ=41;ANN=T|intron_variant|MODIFIER|ASIP|ENSBTAG00000034077|Transcript|ENSBTAT00000048322|protein_coding||2/2||||||||rs378004698||1||SNV|VGNC||ENSBTAP00000045382||||||
13	63666904	G	C	DP=192;VDB=1.42581e-11;SGB=-32.2268;RPB=7.02712e-10;MQB=4.63686e-20;MQSB=0.958495;BQB=0.918333;MQ0F=0.00520833;ICB=0.751477;HOB=0.0714286;AC=28;AN=56;DP4=53,66,32,35;MQ=42;ANN=G|intron_variant|MODIFIER|ASIP|ENSBTAG00000034077|Transcript|ENSBTAT00000048322|protein_coding||2/2||||||||rs379778050||1||SNV|VGNC||ENSBTAP00000045382||||||
13	63667522	C	A	DP=165;VDB=0.812204;SGB=8.68908;RPB=0.961044;MQB=0.00133323;MQSB=0.931141;BQB=0.932807;MQ0F=0;ICB=0.00547945;HOB=0.00255102;AC=2;AN=56;DP4=71,76,4,3;MQ=49;ANN=C|intron_variant|MODIFIER|ASIP|ENSBTAG00000034077|Transcript|ENSBTAT00000048322|protein_coding||2/2||||||||rs381433570||1||SNV|VGNC||ENSBTAP00000045382||||||
13	63667613	T	A	DP=147;VDB=0.718107;SGB=11.0557;RPB=0.998011;MQB=3.12933e-19;MQSB=0.0183588;BQB=0.861417;MQ0F=0;ICB=0.997698;HOB=0.0066568;AC=23;AN=52;DP4=30,38,20,48;MQ=47;ANN=T|intron_variant|MODIFIER|ASIP|ENSBTAG00000034077|Transcript|ENSBTAT00000048322|protein_coding||2/2||||||||rs208255105||1||SNV|VGNC||ENSBTAP00000045382||||||
13	63667721	A	G	DP=117;VDB=0.258434;SGB=3.09467;RPB=0.972825;MQB=0.000386452;MQSB=0.985193;BQB=0.860708;MQ0F=0;ICB=0.014069;HOB=0.00617284;AC=3;AN=54;DP4=32,73,2,4;MQ=49;ANN=A|intron_variant|MODIFIER|ASIP|ENSBTAG00000034077|Transcript|ENSBTAT00000048322|protein_coding||2/2||||||||||1||SNV|VGNC||ENSBTAP00000045382||||||
13	63667796	ACGG	ACGGACCCGG	INDEL;IDV=9;IMF=0.529412;DP=94;VDB=0.0390735;SGB=7.41529;MQSB=0.920248;MQ0F=0;ICB=1;HOB=0.0272109;AC=12;AN=42;DP4=29,32,10,15;MQ=49;ANN=CGG|inframe_deletion|MODERATE|ASIP|ENSBTAG00000034077|Transcript|ENSBTAT00000048322|protein_coding|3/3||||265-273|253-261|85-87|RTR/R|CGGACCCGG/CGG|rs519457228||1||indel|VGNC||ENSBTAP00000045382||PANTHER:PTHR16551:SF1&PANTHER:PTHR16551&Pfam:PF05039&Gene3D:4.10.76…
13	63667989	G	C	DP=78;VDB=0.189749;SGB=16.1525;RPB=0.282553;MQB=2.45018e-10;MQSB=0.952233;BQB=0.577042;MQ0F=0;ICB=1;HOB=0;AC=8;AN=32;DP4=31,24,12,10;MQ=48;ANN=G|3_prime_UTR_variant|MODIFIER|ASIP|ENSBTAG00000034077|Transcript|ENSBTAT00000048322|protein_coding|3/3||||457|||||rs516508756||1||SNV|VGNC||ENSBTAP00000045382||||||
13	63668070	G	T	DP=96;VDB=0.570714;SGB=6.13824;RPB=0.829753;MQB=0.00254972;MQSB=0.977863;BQB=0.776516;MQ0F=0;ICB=0.00754717;HOB=0.00347222;AC=2;AN=48;DP4=54,28,4,1;MQ=48;ANN=G|3_prime_UTR_variant|MODIFIER|ASIP|ENSBTAG00000034077|Transcript|ENSBTAT00000048322|protein_coding|3/3||||538|||||rs520051341||1||SNV|VGNC||ENSBTAP00000045382||||||
13	63668173	T	G	DP=159;VDB=0.699567;SGB=4.57895;RPB=0.661007;MQB=4.30574e-23;MQSB=0.000895275;BQB=0.678859;MQ0F=0;ICB=0.93342;HOB=0.0350765;AC=29;AN=56;DP4=48,28,66,9;MQ=47;ANN=T|downstream_gene_variant|MODIFIER|ASIP|ENSBTAG00000034077|Transcript|ENSBTAT00000048322|protein_coding||||||||||rs445542172|50|1||SNV|VGNC||ENSBTAP00000045382||||||
13	63668594	A	C	DP=218;VDB=0.316575;SGB=11.0207;RPB=0.615455;MQB=1.30807e-05;MQSB=0.999195;BQB=0.996412;MQ0F=0;ICB=0.00547945;HOB=0.00255102;AC=2;AN=56;DP4=95,110,4,4;MQ=49;ANN=A|downstream_gene_variant|MODIFIER|ASIP|ENSBTAG00000034077|Transcript|ENSBTAT00000048322|protein_coding||||||||||rs110191965|471|1||SNV|VGNC||ENSBTAP00000045382||||||
13	63668846	A	G	DP=194;VDB=0.41897;SGB=1.71596;RPB=0.978642;MQB=3.67549e-21;MQSB=0.854383;BQB=0.975654;MQ0F=0;ICB=0.627357;HOB=0.091199;AC=23;AN=56;DP4=62,58,40,26;MQ=46;ANN=A|downstream_gene_variant|MODIFIER|ASIP|ENSBTAG00000034077|Transcript|ENSBTAT00000048322|protein_coding||||||||||rs518453358|723|1||SNV|VGNC||ENSBTAP00000045382||||||
13	63668939	C	T	DP=214;VDB=0.731712;SGB=-11.09;RPB=0.991369;MQB=0.0997747;MQSB=0.054579;BQB=0.892531;MQ0F=0.046729;ICB=0.489841;HOB=0.112883;AC=25;AN=56;DP4=70,45,52,38;MQ=38;ANN=C|downstream_gene_variant|MODIFIER|ASIP|ENSBTAG00000034077|Transcript|ENSBTAT00000048322|protein_coding||||||||||rs382217239|816|1||SNV|VGNC||ENSBTAP00000045382||||||
13	63669083	C	G	DP=246;VDB=0.699882;SGB=3.70268;RPB=0.798764;MQB=0.00709157;MQSB=0.331014;BQB=0.697782;MQ0F=0;ICB=0.00590842;HOB=0.00274348;AC=2;AN=54;DP4=124,96,5,6;MQ=47;ANN=C|downstream_gene_variant|MODIFIER|ASIP|ENSBTAG00000034077|Transcript|ENSBTAT00000048322|protein_coding||||||||||rs384761758|960|1||SNV|VGNC||ENSBTAP00000045382||||||
13	63669578	G	A	DP=341;VDB=0.191363;SGB=6.35861;RPB=0.402591;MQB=0.319201;MQSB=0.718096;BQB=0.99378;MQ0F=0.0234604;ICB=0.00547945;HOB=0.00255102;AC=2;AN=56;DP4=166,166,2,4;MQ=39;ANN=G|downstream_gene_variant|MODIFIER|ASIP|ENSBTAG00000034077|Transcript|ENSBTAT00000048322|protein_coding||||||||||rs380260092|1455|1||SNV|VGNC||ENSBTAP00000045382||||||
13	63670496	C	A	DP=328;VDB=0.314313;SGB=9.02624;RPB=0.53017;MQB=0.205669;MQSB=1.16149e-06;BQB=0.989991;MQ0F=0.0457317;ICB=0.00129827;HOB=0.000637755;AC=1;AN=56;DP4=155,160,1,3;MQ=34;ANN=C|downstream_gene_variant|MODIFIER|ASIP|ENSBTAG00000034077|Transcript|ENSBTAT00000048322|protein_coding|||||||||||2373|1||SNV|VGNC||ENSBTAP00000045382||||||
13	63670497	A	C	DP=326;VDB=0.758047;SGB=-2.95566;RPB=0.935812;MQB=0.0345141;MQSB=1.8003e-06;BQB=0.417283;MQ0F=0.0429448;ICB=0.00129827;HOB=0.000637755;AC=1;AN=56;DP4=151,160,3,3;MQ=35;ANN=A|downstream_gene_variant|MODIFIER|ASIP|ENSBTAG00000034077|Transcript|ENSBTAT00000048322|protein_coding|||||||||||2374|1||SNV|VGNC||ENSBTAP00000045382||||||
13	63670735	T	C	DP=271;VDB=0.988799;SGB=-26.5422;RPB=0.644026;MQB=1.84923e-09;MQSB=0.789932;BQB=0.64158;MQ0F=0.0442804;ICB=0.521767;HOB=0.107781;AC=29;AN=56;DP4=58,86,65,55;MQ=41;ANN=T|downstream_gene_variant|MODIFIER|ASIP|ENSBTAG00000034077|Transcript|ENSBTAT00000048322|protein_coding||||||||||rs382943235|2612|1||SNV|VGNC||ENSBTAP00000045382||||||
13	63671794	G	A	DP=271;VDB=0.901949;SGB=-28.2003;RPB=0.0925139;MQB=1.23101e-31;MQSB=0.759018;BQB=0.938841;MQ0F=0.00738007;ICB=0.521767;HOB=0.107781;AC=29;AN=56;DP4=68,68,65,62;MQ=44;ANN=G|downstream_gene_variant|MODIFIER|ASIP|ENSBTAG00000034077|Transcript|ENSBTAT00000048322|protein_coding||||||||||rs378545263|3671|1||SNV|VGNC||ENSBTAP00000045382||||||
13	63671986	T	C	DP=262;VDB=0.417498;SGB=-13.0642;RPB=0.682227;MQB=4.92531e-34;MQSB=0.670008;BQB=0.196323;MQ0F=0;ICB=0.521767;HOB=0.107781;AC=29;AN=56;DP4=57,71,56,60;MQ=45;ANN=T|downstream_gene_variant|MODIFIER|ASIP|ENSBTAG00000034077|Transcript|ENSBTAT00000048322|protein_coding||||||||||rs378556513|3863|1||SNV|VGNC||ENSBTAP00000045382||||||
13	63672119	C	T	DP=237;VDB=0.668907;SGB=-7.64501;RPB=0.985906;MQB=4.55532e-10;MQSB=0.998915;BQB=0.286864;MQ0F=0;ICB=0.736022;HOB=0.0739796;AC=30;AN=56;DP4=52,51,54,70;MQ=43;ANN=C|downstream_gene_variant|MODIFIER|ASIP|ENSBTAG00000034077|Transcript|ENSBTAT00000048322|protein_coding||||||||||rs381350944|3996|1||SNV|VGNC||ENSBTAP00000045382||||||
13	63673025	A	G	DP=239;VDB=0.226157;SGB=11.4278;RPB=0.893871;MQB=2.53571e-29;MQSB=0.374052;BQB=0.579871;MQ0F=0;ICB=0.810584;HOB=0.0612245;AC=24;AN=56;DP4=76,58,43,50;MQ=46;ANN=A|downstream_gene_variant|MODIFIER|ASIP|ENSBTAG00000034077|Transcript|ENSBTAT00000048322|protein_coding||||||||||rs524726805|4902|1||SNV|VGNC||ENSBTAP00000045382||||||
13	63673088	C	T	DP=236;VDB=0.212945;SGB=-13.0761;RPB=0.936128;MQB=3.52e-32;MQSB=0.962536;BQB=0.990426;MQ0F=0;ICB=0.736022;HOB=0.0739796;AC=30;AN=56;DP4=53,49,61,61;MQ=46;ANN=C|downstream_gene_variant|MODIFIER|ASIP|ENSBTAG00000034077|Transcript|ENSBTAT00000048322|protein_coding||||||||||rs110954065|4965|1||SNV|VGNC||ENSBTAP00000045382||||||
13	63674171	C	G	DP=244;VDB=0.0471798;SGB=24.5214;RPB=0.682872;MQB=8.25901e-08;MQSB=0.885448;BQB=0.0332265;MQ0F=0;ICB=0.00547945;HOB=0.00255102;AC=2;AN=56;DP4=97,125,4,8;MQ=49;ANN=C|intergenic_variant|MODIFIER|||||||||||||||rs109250018||||SNV|||||||||
13	63674649	C	T	DP=233;VDB=0.793537;SGB=-14.9148;RPB=0.479779;MQB=4.40068e-31;MQSB=0.95823;BQB=0.669196;MQ0F=0;ICB=0.306031;HOB=0.145408;AC=30;AN=56;DP4=58,47,53,50;MQ=47;ANN=C|intergenic_variant|MODIFIER|||||||||||||||rs29010938||||SNV|||||||||
13	63674874	T	A	DP=250;VDB=0.637391;SGB=13.3526;RPB=0.63366;MQB=2.85637e-06;MQSB=0.964499;BQB=0.977331;MQ0F=0;ICB=0.00547945;HOB=0.00255102;AC=2;AN=56;DP4=131,104,3,6;MQ=49;ANN=T|intergenic_variant|MODIFIER|||||||||||||||rs467750299||||SNV|||||||||
13	63675573	A	G	DP=237;VDB=0.511972;SGB=30.0183;RPB=0.834991;MQB=4.62108e-11;MQSB=0.871592;BQB=0.830825;MQ0F=0;ICB=0.0130207;HOB=0.0057398;AC=3;AN=56;DP4=120,92,11,11;MQ=49;ANN=A|intergenic_variant|MODIFIER|||||||||||||||rs523746394||||SNV|||||||||
13	63675809	C	T	DP=255;VDB=0.108587;SGB=-13.5485;RPB=0.595529;MQB=5.72829e-39;MQSB=0.986413;BQB=0.107487;MQ0F=0;ICB=0.318907;HOB=0.142857;AC=28;AN=56;DP4=64,69,55,63;MQ=47;ANN=C|intergenic_variant|MODIFIER|||||||||||||||rs109252119||||SNV|||||||||
13	63675901	T	C	DP=268;VDB=0.190922;SGB=19.0042;RPB=0.543155;MQB=0.000419448;MQSB=0.990042;BQB=0.996002;MQ0F=0;ICB=0.00129827;HOB=0.000637755;AC=1;AN=56;DP4=145,107,2,5;MQ=49;ANN=T|intergenic_variant|MODIFIER|||||||||||||||rs1117986384||||SNV|||||||||
13	63675954	G	T	DP=238;VDB=0.806431;SGB=18.0169;RPB=0.760972;MQB=2.23319e-07;MQSB=0.960978;BQB=0.97679;MQ0F=0;ICB=0.00547945;HOB=0.00255102;AC=2;AN=56;DP4=115,108,6,5;MQ=49;ANN=G|intergenic_variant|MODIFIER|||||||||||||||rs385244528||||SNV|||||||||
13	63676177	A	G	DP=273;VDB=0.909527;SGB=7.73144;RPB=0.999246;MQB=3.59491e-11;MQSB=0.92318;BQB=0.769195;MQ0F=0;ICB=0.0244706;HOB=0.0102041;AC=4;AN=56;DP4=120,129,11,9;MQ=49;ANN=A|intergenic_variant|MODIFIER|||||||||||||||rs1114345303||||SNV|||||||||
13	63677415	acccc	accccc	INDEL;IDV=9;IMF=0.9;DP=186;VDB=0.278312;SGB=-14.2811;MQSB=0.99884;MQ0F=0;ICB=0.625097;HOB=0.0932785;AC=28;AN=54;DP4=56,33,49,35;MQ=49;ANN=CCCC|intergenic_variant|MODIFIER|||||||||||||||rs383157121||||indel|||||||||
13	63678503	C	T	DP=201;VDB=0.513488;SGB=-1.80801;RPB=0.114595;MQB=2.79578e-25;MQSB=0.201181;BQB=0.0106511;MQ0F=0;ICB=0.928669;HOB=0.036352;AC=29;AN=56;DP4=53,35,62,37;MQ=47;ANN=C|intergenic_variant|MODIFIER|||||||||||||||rs209690420||||SNV|||||||||
13	63678779	A	G	DP=242;VDB=0.376838;SGB=-10.6115;RPB=0.737572;MQB=0.769335;MQSB=0.14561;BQB=0.683628;MQ0F=0.0123967;ICB=0.0130207;HOB=0.0057398;AC=3;AN=56;DP4=115,112,5,6;MQ=34;ANN=A|intergenic_variant|MODIFIER|||||||||||||||rs1115638943||||SNV|||||||||
13	63678859	C	T	DP=205;VDB=0.740244;SGB=-56.5345;RPB=0.00225419;MQB=0.0298212;MQSB=0.000150103;BQB=0.0189955;MQ0F=0.0243902;ICB=0.777166;HOB=0.0669643;AC=21;AN=56;DP4=56,89,21,30;MQ=32;ANN=C|intergenic_variant|MODIFIER|||||||||||||||rs382165053||||SNV|||||||||
13	63679815	C	T	DP=401;VDB=0.000639222;SGB=-177.528;RPB=0.000551102;MQB=1.56482e-05;MQSB=0.832345;BQB=0.663213;MQ0F=0.296758;ICB=0.00129827;HOB=0.000637755;AC=1;AN=56;DP4=212,152,25,2;MQ=23;ANN=C|intergenic_variant|MODIFIER|||||||||||||||||||SNV|||||||||
13	63680115	T	C	DP=383;VDB=0.26517;SGB=15.6847;RPB=0.492939;MQB=0.599273;MQSB=7.71371e-12;BQB=0.95106;MQ0F=0.334204;ICB=0.00547945;HOB=0.00255102;AC=2;AN=56;DP4=155,213,7,3;MQ=21;ANN=T|intergenic_variant|MODIFIER|||||||||||||||rs797802222||||SNV|||||||||
13	63680597	C	T	DP=189;VDB=2.41717e-05;SGB=-26.2374;RPB=0.00166394;MQB=9.10304e-06;MQSB=3.45006e-05;BQB=0.34111;MQ0F=0.0687831;ICB=0.014069;HOB=0.00617284;AC=3;AN=54;DP4=39,91,2,12;MQ=40;ANN=C|intergenic_variant|MODIFIER|||||||||||||||||||SNV|||||||||
13	63680719	T	A	DP=212;VDB=0.0985069;SGB=3.4464;RPB=0.443226;MQB=1.07711e-23;MQSB=0.454334;BQB=0.999978;MQ0F=0;ICB=0.99888;HOB=0.00446429;AC=21;AN=56;DP4=75,51,33,35;MQ=48;ANN=T|intergenic_variant|MODIFIER|||||||||||||||rs1118139221||||SNV|||||||||
13	63681655	G	T	DP=227;VDB=0.60156;SGB=4.03072;RPB=0.292748;MQB=0.0143227;MQSB=0.986827;BQB=0.985017;MQ0F=0;ICB=0.00547945;HOB=0.00255102;AC=2;AN=56;DP4=124,87,4,1;MQ=49;ANN=G|intergenic_variant|MODIFIER|||||||||||||||||||SNV|||||||||
13	63681795	A	G	DP=239;VDB=0.801539;SGB=-10.9864;RPB=0.803609;MQB=3.9709e-32;MQSB=0.312089;BQB=0.87275;MQ0F=0;ICB=0.928669;HOB=0.036352;AC=29;AN=56;DP4=51,66,63,47;MQ=47;ANN=A|downstream_gene_variant|MODIFIER|AHCY|ENSBTAG00000018101|Transcript|ENSBTAT00000024092|protein_coding||||||||||rs381872772|4928|-1||SNV|VGNC||ENSBTAP00000024092||||||
13	63681901	CTT	CT	INDEL;IDV=2;IMF=0.666667;DP=235;VDB=0.596549;SGB=2.47881;MQSB=0.783986;MQ0F=0;ICB=0.00129827;HOB=0.000637755;AC=1;AN=56;DP4=93,131,1,1;MQ=49;ANN=TT|downstream_gene_variant|MODIFIER|AHCY|ENSBTAG00000018101|Transcript|ENSBTAT00000024092|protein_coding||||||||||rs384355414|4821|-1||indel|VGNC||ENSBTAP00000024092||||||
13	63682177	T	C	DP=193;VDB=0.0798304;SGB=14.3455;RPB=0.468156;MQB=1.81779e-28;MQSB=0.947238;BQB=0.990176;MQ0F=0;ICB=0.697746;HOB=0.0816187;AC=23;AN=54;DP4=53,50,39,40;MQ=47;ANN=T|downstream_gene_variant|MODIFIER|AHCY|ENSBTAG00000018101|Transcript|ENSBTAT00000024092|protein_coding||||||||||rs521732670|4546|-1||SNV|VGNC||ENSBTAP00000024092||||||
13	63682500	G	A	DP=219;VDB=0.722086;SGB=-14.4022;RPB=0.998616;MQB=3.09823e-31;MQSB=0.930937;BQB=0.988456;MQ0F=0;ICB=0.521767;HOB=0.107781;AC=29;AN=56;DP4=50,57,60,48;MQ=46;ANN=G|downstream_gene_variant|MODIFIER|AHCY|ENSBTAG00000018101|Transcript|ENSBTAT00000024092|protein_coding||||||||||rs110183955|4223|-1||SNV|VGNC||ENSBTAP00000024092||||||,G|downstream_gene_variant|MODIFIER|AHCY|ENSBTAG00000018101|Transcript|…
13	63682588	C	A	DP=226;VDB=0.0667243;SGB=4.26808;RPB=0.0760631;MQB=7.19961e-34;MQSB=0.40259;BQB=0.0589918;MQ0F=0;ICB=0.93342;HOB=0.0350765;AC=27;AN=56;DP4=64,54,45,53;MQ=40;ANN=C|downstream_gene_variant|MODIFIER|AHCY|ENSBTAG00000018101|Transcript|ENSBTAT00000024092|protein_coding||||||||||rs434606068|4135|-1||SNV|VGNC||ENSBTAP00000024092||||||,C|downstream_gene_variant|MODIFIER|AHCY|ENSBTAG00000018101|Transcript…
13	63682600	T	G	DP=235;VDB=0.159982;SGB=-1.43796;RPB=0.152408;MQB=2.11532e-33;MQSB=0.401314;BQB=0.468265;MQ0F=0;ICB=0.999636;HOB=0.00255102;AC=26;AN=56;DP4=68,56,42,50;MQ=40;ANN=T|downstream_gene_variant|MODIFIER|AHCY|ENSBTAG00000018101|Transcript|ENSBTAT00000024092|protein_coding||||||||||rs522334136|4123|-1||SNV|VGNC||ENSBTAP00000024092||||||,T|downstream_gene_variant|MODIFIER|AHCY|ENSBTAG00000018101|Transcrip…
13	63682617	C	G	DP=237;VDB=0.987195;SGB=0.947909;RPB=0.936895;MQB=4.01265e-37;MQSB=0.959771;BQB=0.948816;MQ0F=0;ICB=0.994184;HOB=0.0102041;AC=24;AN=56;DP4=66,68,47,50;MQ=40;ANN=C|downstream_gene_variant|MODIFIER|AHCY|ENSBTAG00000018101|Transcript|ENSBTAT00000024092|protein_coding||||||||||rs454620957|4106|-1||SNV|VGNC||ENSBTAP00000024092||||||,C|downstream_gene_variant|MODIFIER|AHCY|ENSBTAG00000018101|Transcript…
13	63682650	C	G	DP=227;VDB=0.00143212;SGB=-16.8999;RPB=0.507662;MQB=1.1801e-33;MQSB=0.993652;BQB=0.095516;MQ0F=0;ICB=0.688436;HOB=0.0816327;AC=24;AN=56;DP4=69,66,42,45;MQ=43;ANN=C|downstream_gene_variant|MODIFIER|AHCY|ENSBTAG00000018101|Transcript|ENSBTAT00000024092|protein_coding||||||||||rs474727810|4073|-1||SNV|VGNC||ENSBTAP00000024092||||||,C|downstream_gene_variant|MODIFIER|AHCY|ENSBTAG00000018101|Transcrip…
13	63682832	A	C	DP=217;VDB=0.0931344;SGB=3.7412;RPB=0.588608;MQB=8.70169e-27;MQSB=0.623053;BQB=0.272111;MQ0F=0;ICB=0.908241;HOB=0.0414541;AC=25;AN=56;DP4=53,51,38,50;MQ=47;ANN=A|downstream_gene_variant|MODIFIER|AHCY|ENSBTAG00000018101|Transcript|ENSBTAT00000024092|protein_coding||||||||||rs523005199|3891|-1||SNV|VGNC||ENSBTAP00000024092||||||,A|downstream_gene_variant|MODIFIER|AHCY|ENSBTAG00000018101|Transcript|…
13	63682915	A	G	DP=205;VDB=0.785233;SGB=-11.5954;RPB=0.99748;MQB=4.69157e-26;MQSB=0.424861;BQB=0.992911;MQ0F=0;ICB=0.736022;HOB=0.0739796;AC=30;AN=56;DP4=44,50,48,46;MQ=47;ANN=A|downstream_gene_variant|MODIFIER|AHCY|ENSBTAG00000018101|Transcript|ENSBTAT00000024092|protein_coding||||||||||rs110268811|3808|-1||SNV|VGNC||ENSBTAP00000024092||||||,A|downstream_gene_variant|MODIFIER|AHCY|ENSBTAG00000018101|Transcript|…
13	63682953	c	cgg	INDEL;IDV=1;IMF=0.2;DP=208;VDB=0.380376;SGB=-23.1804;MQSB=0.869312;MQ0F=0;ICB=0.896617;HOB=0.0493827;AC=12;AN=54;DP4=58,60,8,18;MQ=48;ANN=-|downstream_gene_variant|MODIFIER|AHCY|ENSBTAG00000018101|Transcript|ENSBTAT00000024092|protein_coding|||||||||||3768|-1||deletion|VGNC||ENSBTAP00000024092||||||,-|downstream_gene_variant|MODIFIER|AHCY|ENSBTAG00000018101|Transcript|ENSBTAT00000075480|protein_c…
13	63682954	gg	ggcg	INDEL;IDV=9;IMF=1;DP=207;VDB=0.639364;SGB=8.37603;MQSB=0.25636;MQ0F=0;ICB=0.373128;HOB=0.132653;AC=24;AN=56;DP4=57,58,34,40;MQ=47;ANN=G|downstream_gene_variant|MODIFIER|AHCY|ENSBTAG00000018101|Transcript|ENSBTAT00000024092|protein_coding|||||||||||3766|-1||indel|VGNC||ENSBTAP00000024092||||||,G|downstream_gene_variant|MODIFIER|AHCY|ENSBTAG00000018101|Transcript|ENSBTAT00000075480|protein_coding||…
13	63682955	g	gc	INDEL;IDV=1;IMF=0.125;DP=136;VDB=0.995441;SGB=-8.1199;MQSB=0.455096;MQ0F=0;ICB=0.0218343;HOB=0.00929752;AC=3;AN=44;DP4=53,59,4,2;MQ=49;ANN=-|downstream_gene_variant|MODIFIER|AHCY|ENSBTAG00000018101|Transcript|ENSBTAT00000024092|protein_coding|||||||||||3767|-1||deletion|VGNC||ENSBTAP00000024092||||||,-|downstream_gene_variant|MODIFIER|AHCY|ENSBTAG00000018101|Transcript|ENSBTAT00000075480|protein_…
13	63682956	G	C	DP=137;VDB=0.211317;SGB=-5.6048;RPB=0.985816;MQB=0.00516275;MQSB=0.71989;BQB=0.85187;MQ0F=0;ICB=0.00997506;HOB=0.00453515;AC=2;AN=42;DP4=46,54,3,1;MQ=49;ANN=G|downstream_gene_variant|MODIFIER|AHCY|ENSBTAG00000018101|Transcript|ENSBTAT00000024092|protein_coding|||||||||||3767|-1||SNV|VGNC||ENSBTAP00000024092||||||,G|downstream_gene_variant|MODIFIER|AHCY|ENSBTAG00000018101|Transcript|ENSBTAT0000007…
13	63683013	C	T	DP=230;VDB=0.0133073;SGB=-2.341;RPB=0.993586;MQB=2.12252e-31;MQSB=0.828286;BQB=0.909335;MQ0F=0;ICB=0.999636;HOB=0.00255102;AC=26;AN=56;DP4=58,62,50,44;MQ=47;ANN=C|downstream_gene_variant|MODIFIER|AHCY|ENSBTAG00000018101|Transcript|ENSBTAT00000024092|protein_coding||||||||||rs463283225|3710|-1||SNV|VGNC||ENSBTAP00000024092||||||,C|downstream_gene_variant|MODIFIER|AHCY|ENSBTAG00000018101|Transcript…
13	63683727	g	gtttaaaaaaaact	INDEL;IDV=12;IMF=0.923077;DP=232;VDB=0.0390151;SGB=1.0533;MQSB=0.573605;MQ0F=0;ICB=0.627357;HOB=0.091199;AC=23;AN=56;DP4=67,79,42,37;MQ=49;ANN=-|downstream_gene_variant|MODIFIER|AHCY|ENSBTAG00000018101|Transcript|ENSBTAT00000024092|protein_coding|||||||||||2983|-1||deletion|VGNC||ENSBTAP00000024092||||||,-|downstream_gene_variant|MODIFIER|AHCY|ENSBTAG00000018101|Transcript|ENSBTAT00000075480|prot…
13	63683730	taaaaaaa	taaaaaaaa	INDEL;IDV=6;IMF=0.666667;DP=147;VDB=0.437684;SGB=17.2769;MQSB=0.989449;MQ0F=0;ICB=0.00997506;HOB=0.00453515;AC=2;AN=42;DP4=61,59,6,6;MQ=49;ANN=AAAAAAA|downstream_gene_variant|MODIFIER|AHCY|ENSBTAG00000018101|Transcript|ENSBTAT00000024092|protein_coding||||||||||rs720934835|2985|-1||indel|VGNC||ENSBTAP00000024092||||||,AAAAAAA|downstream_gene_variant|MODIFIER|AHCY|ENSBTAG00000018101|Transcript|ENS…
13	63683740	tAAGaaga	taaga	INDEL;IDV=1;IMF=0.0769231;DP=148;VDB=0.716287;SGB=-2.84029;MQSB=0.978042;MQ0F=0;ICB=0.00824742;HOB=0.00378072;AC=2;AN=46;DP4=74,65,1,1;MQ=49;ANN=AAGAAGA|downstream_gene_variant|MODIFIER|AHCY|ENSBTAG00000018101|Transcript|ENSBTAT00000024092|protein_coding|||||||||||2979|-1||indel|VGNC||ENSBTAP00000024092||||||,AAGAAGA|downstream_gene_variant|MODIFIER|AHCY|ENSBTAG00000018101|Transcript|ENSBTAT00000…
13	63683785	T	A	DP=256;VDB=0.986887;SGB=-9.98987;RPB=0.385445;MQB=1.36086e-14;MQSB=0.971637;BQB=5.469e-32;MQ0F=0;ICB=0.928669;HOB=0.036352;AC=27;AN=56;DP4=80,55,48,52;MQ=49;ANN=T|downstream_gene_variant|MODIFIER|AHCY|ENSBTAG00000018101|Transcript|ENSBTAT00000024092|protein_coding||||||||||rs723491966|2938|-1||SNV|VGNC||ENSBTAP00000024092||||||,T|downstream_gene_variant|MODIFIER|AHCY|ENSBTAG00000018101|Transcript…
13	63683792	cA	c	INDEL;IDV=14;IMF=1;DP=245;VDB=0.913745;SGB=-12.9576;MQSB=0.96491;MQ0F=0;ICB=0.521767;HOB=0.107781;AC=29;AN=56;DP4=72,49,57,59;MQ=49;ANN=A|downstream_gene_variant|MODIFIER|AHCY|ENSBTAG00000018101|Transcript|ENSBTAT00000024092|protein_coding||||||||||rs482673342|2930|-1||insertion|VGNC||ENSBTAP00000024092||||||,A|downstream_gene_variant|MODIFIER|AHCY|ENSBTAG00000018101|Transcript|ENSBTAT00000075480…
13	63683881	A	C	DP=237;VDB=0.906888;SGB=15.8308;RPB=0.861476;MQB=1.43991e-07;MQSB=0.992616;BQB=0.912683;MQ0F=0;ICB=0.0130207;HOB=0.0057398;AC=3;AN=56;DP4=105,112,6,6;MQ=49;ANN=A|downstream_gene_variant|MODIFIER|AHCY|ENSBTAG00000018101|Transcript|ENSBTAT00000024092|protein_coding||||||||||rs520478041|2842|-1||SNV|VGNC||ENSBTAP00000024092||||||,A|downstream_gene_variant|MODIFIER|AHCY|ENSBTAG00000018101|Transcript|…
13	63684129	C	T	DP=265;VDB=0.412662;SGB=15.6847;RPB=0.326277;MQB=0.000453452;MQSB=0.985027;BQB=0.994717;MQ0F=0;ICB=0.00547945;HOB=0.00255102;AC=2;AN=56;DP4=134,116,6,4;MQ=48;ANN=C|downstream_gene_variant|MODIFIER|AHCY|ENSBTAG00000018101|Transcript|ENSBTAT00000024092|protein_coding||||||||||rs380248293|2594|-1||SNV|VGNC||ENSBTAP00000024092||||||,C|downstream_gene_variant|MODIFIER|AHCY|ENSBTAG00000018101|Transcrip…
13	63684153	G	A	DP=243;VDB=0.47172;SGB=-0.170691;RPB=0.184452;MQB=1.09981e-29;MQSB=0.956873;BQB=0.699319;MQ0F=0;ICB=0.999636;HOB=0.00255102;AC=26;AN=56;DP4=65,60,58,49;MQ=47;ANN=G|downstream_gene_variant|MODIFIER|AHCY|ENSBTAG00000018101|Transcript|ENSBTAT00000024092|protein_coding||||||||||rs717731334|2570|-1||SNV|VGNC||ENSBTAP00000024092||||||,G|downstream_gene_variant|MODIFIER|AHCY|ENSBTAG00000018101|Transcrip…
13	63684258	C	G	DP=251;VDB=0.429746;SGB=5.23655;RPB=0.870941;MQB=7.59017e-35;MQSB=0.665823;BQB=0.450014;MQ0F=0;ICB=0.736022;HOB=0.0739796;AC=26;AN=56;DP4=54,72,42,74;MQ=47;ANN=C|downstream_gene_variant|MODIFIER|AHCY|ENSBTAG00000018101|Transcript|ENSBTAT00000024092|protein_coding||||||||||rs459094196|2465|-1||SNV|VGNC||ENSBTAP00000024092||||||,C|downstream_gene_variant|MODIFIER|AHCY|ENSBTAG00000018101|Transcript|…
13	63684391	A	G	DP=238;VDB=0.629862;SGB=-9.00961;RPB=0.898979;MQB=1.57116e-32;MQSB=0.142687;BQB=0.613675;MQ0F=0;ICB=0.928669;HOB=0.036352;AC=27;AN=56;DP4=49,70,57,50;MQ=47;ANN=A|downstream_gene_variant|MODIFIER|AHCY|ENSBTAG00000018101|Transcript|ENSBTAT00000024092|protein_coding||||||||||rs517399805|2332|-1||SNV|VGNC||ENSBTAP00000024092||||||,A|downstream_gene_variant|MODIFIER|AHCY|ENSBTAG00000018101|Transcript|…
13	63684398	T	C	DP=239;VDB=0.57234;SGB=17.9699;RPB=0.99792;MQB=3.60385e-07;MQSB=0.158206;BQB=0.998061;MQ0F=0;ICB=0.0130207;HOB=0.0057398;AC=3;AN=56;DP4=96,113,7,6;MQ=46;ANN=T|downstream_gene_variant|MODIFIER|AHCY|ENSBTAG00000018101|Transcript|ENSBTAT00000024092|protein_coding||||||||||rs1117986027|2325|-1||SNV|VGNC||ENSBTAP00000024092||||||,T|downstream_gene_variant|MODIFIER|AHCY|ENSBTAG00000018101|Transcript|EN…
13	63684485	G	A	DP=222;VDB=0.727248;SGB=3.94647;RPB=0.949369;MQB=9.0742e-31;MQSB=0.991877;BQB=0.47706;MQ0F=0;ICB=0.93342;HOB=0.0350765;AC=27;AN=56;DP4=52,48,52,40;MQ=44;ANN=G|downstream_gene_variant|MODIFIER|AHCY|ENSBTAG00000018101|Transcript|ENSBTAT00000024092|protein_coding||||||||||rs522424564|2238|-1||SNV|VGNC||ENSBTAP00000024092||||||,G|downstream_gene_variant|MODIFIER|AHCY|ENSBTAG00000018101|Transcript|ENS…
13	63684497	C	T	DP=225;VDB=0.263951;SGB=-3.61791;RPB=0.917551;MQB=1.00601e-30;MQSB=0.955472;BQB=0.159057;MQ0F=0;ICB=0.93342;HOB=0.0350765;AC=27;AN=56;DP4=55,51,50,41;MQ=44;ANN=C|downstream_gene_variant|MODIFIER|AHCY|ENSBTAG00000018101|Transcript|ENSBTAT00000024092|protein_coding||||||||||rs447819406|2226|-1||SNV|VGNC||ENSBTAP00000024092||||||,C|downstream_gene_variant|MODIFIER|AHCY|ENSBTAG00000018101|Transcript|…
13	63684624	T	A	DP=207;VDB=0.0546854;SGB=1.67511;RPB=0.942588;MQB=5.44172e-29;MQSB=0.636072;BQB=0.344826;MQ0F=0;ICB=0.93342;HOB=0.0350765;AC=29;AN=56;DP4=50,47,41,57;MQ=47;ANN=T|downstream_gene_variant|MODIFIER|AHCY|ENSBTAG00000018101|Transcript|ENSBTAT00000024092|protein_coding||||||||||rs461262658|2099|-1||SNV|VGNC||ENSBTAP00000024092||||||,T|downstream_gene_variant|MODIFIER|AHCY|ENSBTAG00000018101|Transcript|…
13	63684714	G	A	DP=225;VDB=0.000360707;SGB=-14.2462;RPB=0.943116;MQB=9.80153e-34;MQSB=0.989198;BQB=0.995362;MQ0F=0;ICB=0.908241;HOB=0.0414541;AC=31;AN=56;DP4=54,59,51,56;MQ=46;ANN=G|downstream_gene_variant|MODIFIER|AHCY|ENSBTAG00000018101|Transcript|ENSBTAT00000024092|protein_coding||||||||||rs110786307|2009|-1||SNV|VGNC||ENSBTAP00000024092||||||,G|downstream_gene_variant|MODIFIER|AHCY|ENSBTAG00000018101|Transcr…
13	63684803	G	A	DP=206;VDB=0.449891;SGB=-7.56144;RPB=0.959197;MQB=5.94883e-20;MQSB=0.936735;BQB=0.271013;MQ0F=0;ICB=0.928669;HOB=0.036352;AC=27;AN=56;DP4=59,50,45,40;MQ=45;ANN=G|downstream_gene_variant|MODIFIER|AHCY|ENSBTAG00000018101|Transcript|ENSBTAT00000024092|protein_coding||||||||||rs518652264|1920|-1||SNV|VGNC||ENSBTAP00000024092||||||,G|downstream_gene_variant|MODIFIER|AHCY|ENSBTAG00000018101|Transcript|…
13	63685015	A	G	DP=254;VDB=0.694471;SGB=4.06842;RPB=0.752783;MQB=3.39864e-36;MQSB=0.878781;BQB=0.53994;MQ0F=0;ICB=1;HOB=0;AC=28;AN=56;DP4=72,54,69,47;MQ=47;ANN=A|downstream_gene_variant|MODIFIER|AHCY|ENSBTAG00000018101|Transcript|ENSBTAT00000024092|protein_coding||||||||||rs133077804|1708|-1||SNV|VGNC||ENSBTAP00000024092||||||,A|downstream_gene_variant|MODIFIER|AHCY|ENSBTAG00000018101|Transcript|ENSBTAT000000754…
13	63685102	C	T	DP=254;VDB=0.235918;SGB=-9.21358;RPB=0.999936;MQB=5.30464e-37;MQSB=0.991688;BQB=0.829508;MQ0F=0;ICB=0.928669;HOB=0.036352;AC=27;AN=56;DP4=70,65,54,50;MQ=47;ANN=C|downstream_gene_variant|MODIFIER|AHCY|ENSBTAG00000018101|Transcript|ENSBTAT00000024092|protein_coding||||||||||rs470121064|1621|-1||SNV|VGNC||ENSBTAP00000024092||||||,C|downstream_gene_variant|MODIFIER|AHCY|ENSBTAG00000018101|Transcript|…
13	63685154	A	C	DP=267;VDB=0.0381119;SGB=3.70268;RPB=0.82982;MQB=6.46563e-06;MQSB=0.715183;BQB=0.162459;MQ0F=0;ICB=0.0130207;HOB=0.0057398;AC=3;AN=56;DP4=129,119,9,2;MQ=48;ANN=A|downstream_gene_variant|MODIFIER|AHCY|ENSBTAG00000018101|Transcript|ENSBTAT00000024092|protein_coding||||||||||rs519925223|1569|-1||SNV|VGNC||ENSBTAP00000024092||||||,A|downstream_gene_variant|MODIFIER|AHCY|ENSBTAG00000018101|Transcript|…
13	63685358	G	C	DP=239;VDB=0.157836;SGB=-13.8441;RPB=0.973904;MQB=1.40114e-30;MQSB=0.814189;BQB=0.0483167;MQ0F=0;ICB=0.736022;HOB=0.0739796;AC=30;AN=56;DP4=62,52,54,54;MQ=47;ANN=G|downstream_gene_variant|MODIFIER|AHCY|ENSBTAG00000018101|Transcript|ENSBTAT00000024092|protein_coding||||||||||rs109770909|1365|-1||SNV|VGNC||ENSBTAP00000024092||||||,G|downstream_gene_variant|MODIFIER|AHCY|ENSBTAG00000018101|Transcrip…
13	63685359	taaaaaaaaaa	taaaaaaaaaaaa	INDEL;IDV=11;IMF=0.916667;DP=238;VDB=0.00493212;SGB=-25.5411;MQSB=0.977537;MQ0F=0;ICB=0.627357;HOB=0.091199;AC=33;AN=56;DP4=41,43,51,49;MQ=47;ANN=AAAAAAAAAA|downstream_gene_variant|MODIFIER|AHCY|ENSBTAG00000018101|Transcript|ENSBTAT00000024092|protein_coding||||||||||rs730823923|1352|-1||indel|VGNC||ENSBTAP00000024092||||||,AAAAAAAAAA|downstream_gene_variant|MODIFIER|AHCY|ENSBTAG00000018101|Trans…
13	63685768	T	C	DP=240;VDB=0.687651;SGB=8.68918;RPB=0.678055;MQB=6.35777e-05;MQSB=0.82263;BQB=0.193938;MQ0F=0;ICB=0.00547945;HOB=0.00255102;AC=2;AN=56;DP4=109,118,6,1;MQ=49;ANN=T|downstream_gene_variant|MODIFIER|AHCY|ENSBTAG00000018101|Transcript|ENSBTAT00000024092|protein_coding||||||||||rs109106007|955|-1||SNV|VGNC||ENSBTAP00000024092||||||,T|downstream_gene_variant|MODIFIER|AHCY|ENSBTAG00000018101|Transcript|…
13	63685861	C	T	DP=245;VDB=0.0320641;SGB=3.0429;RPB=0.530441;MQB=9.71154e-38;MQSB=0.211816;BQB=0.987872;MQ0F=0;ICB=1;HOB=0;AC=28;AN=56;DP4=74,48,60,58;MQ=47;ANN=C|downstream_gene_variant|MODIFIER|AHCY|ENSBTAG00000018101|Transcript|ENSBTAT00000024092|protein_coding||||||||||rs445952185|862|-1||SNV|VGNC||ENSBTAP00000024092||||||,C|downstream_gene_variant|MODIFIER|AHCY|ENSBTAG00000018101|Transcript|ENSBTAT000000754…
13	63685949	T	C	DP=233;VDB=0.218567;SGB=-9.57509;RPB=0.998202;MQB=6.17621e-36;MQSB=0.624375;BQB=0.772303;MQ0F=0;ICB=1;HOB=0;AC=28;AN=56;DP4=59,62,45,58;MQ=47;ANN=T|downstream_gene_variant|MODIFIER|AHCY|ENSBTAG00000018101|Transcript|ENSBTAT00000024092|protein_coding||||||||||rs466111905|774|-1||SNV|VGNC||ENSBTAP00000024092||||||,T|downstream_gene_variant|MODIFIER|AHCY|ENSBTAG00000018101|Transcript|ENSBTAT00000075…
13	63686015	gaata	gaataata	INDEL;IDV=11;IMF=1;DP=202;VDB=0.0573374;SGB=-2.55751;MQSB=0.998836;MQ0F=0;ICB=1;HOB=0;AC=28;AN=56;DP4=45,52,47,44;MQ=49;ANN=AATA|downstream_gene_variant|MODIFIER|AHCY|ENSBTAG00000018101|Transcript|ENSBTAT00000024092|protein_coding||||||||||rs434544625|701|-1||indel|VGNC||ENSBTAP00000024092||||||,AATA|downstream_gene_variant|MODIFIER|AHCY|ENSBTAG00000018101|Transcript|ENSBTAT00000075480|protein_co…
13	63686115	G	A	DP=262;VDB=0.133653;SGB=-15.7554;RPB=0.510419;MQB=5.35838e-35;MQSB=0.978159;BQB=0.9608;MQ0F=0;ICB=0.736022;HOB=0.0739796;AC=26;AN=56;DP4=59,88,45,62;MQ=48;ANN=G|downstream_gene_variant|MODIFIER|AHCY|ENSBTAG00000018101|Transcript|ENSBTAT00000024092|protein_coding||||||||||rs454756362|608|-1||SNV|VGNC||ENSBTAP00000024092||||||,G|downstream_gene_variant|MODIFIER|AHCY|ENSBTAG00000018101|Transcript|EN…
13	63686293	A	C	DP=218;VDB=0.161322;SGB=-0.396625;RPB=0.742973;MQB=1.04022e-33;MQSB=0.67005;BQB=0.87865;MQ0F=0;ICB=1;HOB=0;AC=28;AN=56;DP4=64,46,50,52;MQ=44;ANN=A|downstream_gene_variant|MODIFIER|AHCY|ENSBTAG00000018101|Transcript|ENSBTAT00000024092|protein_coding||||||||||rs524653812|430|-1||SNV|VGNC||ENSBTAP00000024092||||||,A|downstream_gene_variant|MODIFIER|AHCY|ENSBTAG00000018101|Transcript|ENSBTAT000000754…
13	63686312	G	C	DP=215;VDB=0.416203;SGB=-5.67419;RPB=0.974683;MQB=1.45427e-33;MQSB=0.79348;BQB=0.0257808;MQ0F=0;ICB=1;HOB=0;AC=28;AN=56;DP4=62,50,46,50;MQ=44;ANN=G|downstream_gene_variant|MODIFIER|AHCY|ENSBTAG00000018101|Transcript|ENSBTAT00000024092|protein_coding||||||||||rs518101698|411|-1||SNV|VGNC||ENSBTAP00000024092||||||,G|downstream_gene_variant|MODIFIER|AHCY|ENSBTAG00000018101|Transcript|ENSBTAT00000075…
13	63686358	G	T	DP=205;VDB=0.592253;SGB=6.35893;RPB=0.964224;MQB=0.351109;MQSB=0.951873;BQB=0.720448;MQ0F=0;ICB=0.00547945;HOB=0.00255102;AC=2;AN=56;DP4=87,106,3,3;MQ=45;ANN=G|downstream_gene_variant|MODIFIER|AHCY|ENSBTAG00000018101|Transcript|ENSBTAT00000024092|protein_coding||||||||||rs383852125|365|-1||SNV|VGNC||ENSBTAP00000024092||||||,G|downstream_gene_variant|MODIFIER|AHCY|ENSBTAG00000018101|Transcript|ENS…
13	63686416	A	G	DP=237;VDB=0.575007;SGB=-0.173575;RPB=0.998729;MQB=5.44229e-35;MQSB=0.983471;BQB=0.50728;MQ0F=0;ICB=0.999636;HOB=0.00255102;AC=26;AN=56;DP4=55,70,48,55;MQ=47;ANN=A|downstream_gene_variant|MODIFIER|AHCY|ENSBTAG00000018101|Transcript|ENSBTAT00000024092|protein_coding||||||||||rs517249097|307|-1||SNV|VGNC||ENSBTAP00000024092||||||,A|downstream_gene_variant|MODIFIER|AHCY|ENSBTAG00000018101|Transcript…
13	63686635	C	A	DP=206;VDB=0.184769;SGB=-0.0849692;RPB=0.206688;MQB=8.86182e-33;MQSB=0.871901;BQB=0.790226;MQ0F=0;ICB=1;HOB=0;AC=28;AN=56;DP4=45,54,55,48;MQ=47;ANN=C|downstream_gene_variant|MODIFIER|AHCY|ENSBTAG00000018101|Transcript|ENSBTAT00000024092|protein_coding||||||||||rs436851417|88|-1||SNV|VGNC||ENSBTAP00000024092||||||,C|downstream_gene_variant|MODIFIER|AHCY|ENSBTAG00000018101|Transcript|ENSBTAT0000007…
13	63686933	C	T	DP=231;VDB=0.139292;SGB=-9.41908;RPB=0.642901;MQB=5.75694e-33;MQSB=0.964353;BQB=0.966445;MQ0F=0;ICB=0.928669;HOB=0.036352;AC=27;AN=56;DP4=64,58,58,46;MQ=47;ANN=C|3_prime_UTR_variant|MODIFIER|AHCY|ENSBTAG00000018101|Transcript|ENSBTAT00000024092|protein_coding|10/10||||1914|||||rs457028123||-1||SNV|VGNC||ENSBTAP00000024092||||||,C|downstream_gene_variant|MODIFIER|AHCY|ENSBTAG00000018101|Transcript…
13	63687203	C	T	DP=207;VDB=0.683234;SGB=-17.6739;RPB=0.998578;MQB=2.35695e-31;MQSB=0.417964;BQB=0.967865;MQ0F=0;ICB=0.980281;HOB=0.0192044;AC=28;AN=54;DP4=52,60,32,55;MQ=47;ANN=C|3_prime_UTR_variant|MODIFIER|AHCY|ENSBTAG00000018101|Transcript|ENSBTAT00000024092|protein_coding|10/10||||1644|||||rs439229504||-1||SNV|VGNC||ENSBTAP00000024092||||||,C|downstream_gene_variant|MODIFIER|AHCY|ENSBTAG00000018101|Transcrip…
13	63687331	G	A	DP=203;VDB=0.347527;SGB=8.03104;RPB=0.317225;MQB=2.76399e-29;MQSB=0.998253;BQB=0.999764;MQ0F=0;ICB=1;HOB=0;AC=28;AN=56;DP4=44,54,43,53;MQ=47;ANN=G|3_prime_UTR_variant|MODIFIER|AHCY|ENSBTAG00000018101|Transcript|ENSBTAT00000024092|protein_coding|10/10||||1516|||||rs527072534||-1||SNV|VGNC||ENSBTAP00000024092||||||,G|downstream_gene_variant|MODIFIER|AHCY|ENSBTAG00000018101|Transcript|ENSBTAT0000007…
13	63687733	GTGG	GTGGATGTGTGTGGGTTTGG	INDEL;IDV=8;IMF=0.727273;DP=206;VDB=0.000391998;SGB=-5.54946;MQSB=0.895634;MQ0F=0;ICB=0.876483;HOB=0.0484694;AC=22;AN=56;DP4=72,58,35,24;MQ=49;ANN=TGG|intron_variant|MODIFIER|AHCY|ENSBTAG00000018101|Transcript|ENSBTAT00000024092|protein_coding||9/9||||||||||-1||indel|VGNC||ENSBTAP00000024092||||||,TGG|intron_variant|MODIFIER|AHCY|ENSBTAG00000018101|Transcript|ENSBTAT00000075480|protein_coding||9/…
13	63687851	G	A	DP=197;VDB=0.534291;SGB=3.66712;RPB=0.917708;MQB=8.39724e-29;MQSB=0.98955;BQB=0.866364;MQ0F=0;ICB=0.999636;HOB=0.00255102;AC=26;AN=56;DP4=59,45,47,41;MQ=47;ANN=G|intron_variant|MODIFIER|AHCY|ENSBTAG00000018101|Transcript|ENSBTAT00000024092|protein_coding||9/9||||||||rs452665338||-1||SNV|VGNC||ENSBTAP00000024092||||||,G|intron_variant|MODIFIER|AHCY|ENSBTAG00000018101|Transcript|ENSBTAT00000075480|…
13	63687952	T	C	DP=275;VDB=0.0477213;SGB=2.23105;RPB=0.376941;MQB=4.12423e-38;MQSB=0.98183;BQB=0.95285;MQ0F=0;ICB=0.999636;HOB=0.00255102;AC=26;AN=56;DP4=73,70,61,53;MQ=48;ANN=T|intron_variant|MODIFIER|AHCY|ENSBTAG00000018101|Transcript|ENSBTAT00000024092|protein_coding||9/9||||||||rs472738308||-1||SNV|VGNC||ENSBTAP00000024092||||||,T|intron_variant|MODIFIER|AHCY|ENSBTAG00000018101|Transcript|ENSBTAT00000075480|…
13	63688072	A	G	DP=219;VDB=0.77124;SGB=-5.17635;RPB=0.881611;MQB=4.1087e-26;MQSB=0.139021;BQB=0.00358295;MQ0F=0;ICB=0.928669;HOB=0.036352;AC=27;AN=56;DP4=45,63,42,56;MQ=48;ANN=A|intron_variant|MODIFIER|AHCY|ENSBTAG00000018101|Transcript|ENSBTAT00000024092|protein_coding||9/9||||||||rs441480529||-1||SNV|VGNC||ENSBTAP00000024092||||||,A|intron_variant|MODIFIER|AHCY|ENSBTAG00000018101|Transcript|ENSBTAT00000075480|…
13	63688384	T	C	DP=197;VDB=0.890934;SGB=-8.47655;RPB=0.990043;MQB=3.27565e-28;MQSB=0.999999;BQB=0.45135;MQ0F=0;ICB=1;HOB=0;AC=28;AN=56;DP4=54,55,39,43;MQ=42;ANN=T|intron_variant|MODIFIER|AHCY|ENSBTAG00000018101|Transcript|ENSBTAT00000024092|protein_coding||9/9||||||||rs519740454||-1||SNV|VGNC||ENSBTAP00000024092||||||,T|intron_variant|MODIFIER|AHCY|ENSBTAG00000018101|Transcript|ENSBTAT00000075480|protein_coding|…
13	63688392	T	C	DP=201;VDB=0.852078;SGB=0.150505;RPB=0.340398;MQB=5.06059e-28;MQSB=0.97589;BQB=0.0309899;MQ0F=0;ICB=0.562198;HOB=0.101403;AC=25;AN=56;DP4=60,65,34,36;MQ=42;ANN=T|intron_variant|MODIFIER|AHCY|ENSBTAG00000018101|Transcript|ENSBTAT00000024092|protein_coding||9/9||||||||rs523330005||-1||SNV|VGNC||ENSBTAP00000024092||||||,T|intron_variant|MODIFIER|AHCY|ENSBTAG00000018101|Transcript|ENSBTAT00000075480|…
13	63688406	T	C	DP=196;VDB=0.661596;SGB=-12.0311;RPB=0.249686;MQB=9.96396e-29;MQSB=0.984875;BQB=0.0620907;MQ0F=0;ICB=0.736022;HOB=0.0739796;AC=30;AN=56;DP4=43,50,45,49;MQ=41;ANN=T|intron_variant|MODIFIER|AHCY|ENSBTAG00000018101|Transcript|ENSBTAT00000024092|protein_coding||9/9||||||||rs386103857||-1||SNV|VGNC||ENSBTAP00000024092||||||,T|intron_variant|MODIFIER|AHCY|ENSBTAG00000018101|Transcript|ENSBTAT0000007548…
13	63688519	A	C	DP=233;VDB=0.73204;SGB=-5.43155;RPB=0.967818;MQB=4.98405e-32;MQSB=0.784747;BQB=0.765081;MQ0F=0;ICB=0.521767;HOB=0.107781;AC=29;AN=56;DP4=54,49,68,56;MQ=47;ANN=A|intron_variant|MODIFIER|AHCY|ENSBTAG00000018101|Transcript|ENSBTAT00000024092|protein_coding||9/9||||||||rs110585059||-1||SNV|VGNC||ENSBTAP00000024092||||||,A|intron_variant|MODIFIER|AHCY|ENSBTAG00000018101|Transcript|ENSBTAT00000075480|p…
13	63689177	TGA	T	INDEL;IDV=6;IMF=0.545455;DP=234;VDB=0.492298;SGB=13.3526;MQSB=0.894701;MQ0F=0;ICB=0.00547945;HOB=0.00255102;AC=2;AN=56;DP4=103,115,4,5;MQ=44;ANN=GA|intron_variant|MODIFIER|AHCY|ENSBTAG00000018101|Transcript|ENSBTAT00000024092|protein_coding||9/9||||||||rs378009838||-1||insertion|VGNC||ENSBTAP00000024092||||||,GA|intron_variant|MODIFIER|AHCY|ENSBTAG00000018101|Transcript|ENSBTAT00000075480|protein…
13	63689192	G	A	DP=229;VDB=0.0493844;SGB=-2.80286;RPB=0.791431;MQB=3.51018e-36;MQSB=0.817315;BQB=0.100699;MQ0F=0;ICB=0.928669;HOB=0.036352;AC=27;AN=56;DP4=55,61,55,53;MQ=44;ANN=G|intron_variant|MODIFIER|AHCY|ENSBTAG00000018101|Transcript|ENSBTAT00000024092|protein_coding||9/9||||||||rs463905167||-1||SNV|VGNC||ENSBTAP00000024092||||||,G|intron_variant|MODIFIER|AHCY|ENSBTAG00000018101|Transcript|ENSBTAT00000075480…
13	63689196	T	C	DP=228;VDB=0.0960808;SGB=-2.44581;RPB=0.966716;MQB=1.2726e-35;MQSB=0.750757;BQB=0.993323;MQ0F=0;ICB=0.928669;HOB=0.036352;AC=27;AN=56;DP4=54,61,55,55;MQ=44;ANN=T|intron_variant|MODIFIER|AHCY|ENSBTAG00000018101|Transcript|ENSBTAT00000024092|protein_coding||9/9||||||||rs525328049||-1||SNV|VGNC||ENSBTAP00000024092||||||,T|intron_variant|MODIFIER|AHCY|ENSBTAG00000018101|Transcript|ENSBTAT00000075480|…
13	63689494	G	A	DP=242;VDB=0.196364;SGB=-6.19887;RPB=0.875675;MQB=4.4381e-33;MQSB=0.22962;BQB=0.00147942;MQ0F=0;ICB=0.736022;HOB=0.0739796;AC=30;AN=56;DP4=46,55,72,56;MQ=47;ANN=G|intron_variant|MODIFIER|AHCY|ENSBTAG00000018101|Transcript|ENSBTAT00000024092|protein_coding||9/9||||||||rs110955287||-1||SNV|VGNC||ENSBTAP00000024092||||||,G|intron_variant|MODIFIER|AHCY|ENSBTAG00000018101|Transcript|ENSBTAT00000075480…
13	63689609	T	C	DP=205;VDB=0.822449;SGB=6.35861;RPB=0.976297;MQB=0.000332727;MQSB=0.991528;BQB=0.999559;MQ0F=0;ICB=0.00547945;HOB=0.00255102;AC=2;AN=56;DP4=87,100,3,3;MQ=49;ANN=T|intron_variant|MODIFIER|AHCY|ENSBTAG00000018101|Transcript|ENSBTAT00000024092|protein_coding||9/9||||||||rs716364716||-1||SNV|VGNC||ENSBTAP00000024092||||||,T|intron_variant|MODIFIER|AHCY|ENSBTAG00000018101|Transcript|ENSBTAT00000075480…
13	63689881	T	C	DP=234;VDB=0.120781;SGB=15.4341;RPB=0.609311;MQB=3.24315e-34;MQSB=0.919224;BQB=0.570035;MQ0F=0;ICB=0.93342;HOB=0.0350765;AC=27;AN=56;DP4=52,55,52,63;MQ=47;ANN=T|intron_variant|MODIFIER|AHCY|ENSBTAG00000018101|Transcript|ENSBTAT00000024092|protein_coding||9/9||||||||rs446091009||-1||SNV|VGNC||ENSBTAP00000024092||||||,T|intron_variant|MODIFIER|AHCY|ENSBTAG00000018101|Transcript|ENSBTAT00000075480|p…
13	63690070	C	T	DP=216;VDB=0.827147;SGB=-3.42773;RPB=0.933394;MQB=3.41139e-31;MQSB=0.958313;BQB=0.468967;MQ0F=0;ICB=0.93342;HOB=0.0350765;AC=27;AN=56;DP4=53,62,44,48;MQ=47;ANN=C|intron_variant|MODIFIER|AHCY|ENSBTAG00000018101|Transcript|ENSBTAT00000024092|protein_coding||9/9||||||||rs466048900||-1||SNV|VGNC||ENSBTAP00000024092||||||,C|intron_variant|MODIFIER|AHCY|ENSBTAG00000018101|Transcript|ENSBTAT00000075480|…
13	63690230	T	C	DP=234;VDB=0.507702;SGB=5.274;RPB=0.214486;MQB=7.28659e-32;MQSB=0.168427;BQB=0.477757;MQ0F=0;ICB=1;HOB=0;AC=28;AN=56;DP4=56,57,72,37;MQ=47;ANN=T|intron_variant|MODIFIER|AHCY|ENSBTAG00000018101|Transcript|ENSBTAT00000024092|protein_coding||9/9||||||||rs522146821||-1||SNV|VGNC||ENSBTAP00000024092||||||,T|intron_variant|MODIFIER|AHCY|ENSBTAG00000018101|Transcript|ENSBTAT00000075480|protein_coding||9…
13	63690705	G	A	DP=183;VDB=0.000550479;SGB=6.7896;RPB=0.933212;MQB=1.45711e-23;MQSB=0.993467;BQB=0.957715;MQ0F=0;ICB=0.646652;HOB=0.0898491;AC=25;AN=54;DP4=51,38,39,40;MQ=47;ANN=G|synonymous_variant|LOW|AHCY|ENSBTAG00000018101|Transcript|ENSBTAT00000024092|protein_coding|9/10||||1150|1059|353|H|caT/caC|rs527130306||-1||SNV|VGNC||ENSBTAP00000024092||HAMAP:MF_00563&CDD:cd00401&PANTHER:PTHR23420&PANTHER:PTHR23420:S…
13	63691026	C	T	DP=228;VDB=0.121425;SGB=20.1055;RPB=0.726965;MQB=1.38539e-07;MQSB=0.999612;BQB=0.691927;MQ0F=0;ICB=0.0130207;HOB=0.0057398;AC=3;AN=56;DP4=109,101,7,7;MQ=49;ANN=C|intron_variant|MODIFIER|AHCY|ENSBTAG00000018101|Transcript|ENSBTAT00000024092|protein_coding||8/9||||||||rs517769615||-1||SNV|VGNC||ENSBTAP00000024092||||||,C|intron_variant|MODIFIER|AHCY|ENSBTAG00000018101|Transcript|ENSBTAT00000075480|…
13	63691217	C	T	DP=224;VDB=0.36862;SGB=15.8312;RPB=0.348881;MQB=7.26903e-08;MQSB=0.999737;BQB=0.997929;MQ0F=0;ICB=0.0130207;HOB=0.0057398;AC=3;AN=56;DP4=117,94,6,6;MQ=49;ANN=C|intron_variant|MODIFIER|AHCY|ENSBTAG00000018101|Transcript|ENSBTAT00000024092|protein_coding||8/9||||||||rs1116283945||-1||SNV|VGNC||ENSBTAP00000024092||||||,C|intron_variant|MODIFIER|AHCY|ENSBTAG00000018101|Transcript|ENSBTAT00000075480|p…
13	63691348	C	A	DP=224;VDB=0.538653;SGB=-13.0024;RPB=0.478187;MQB=1.50471e-35;MQSB=0.195913;BQB=0.86428;MQ0F=0;ICB=0.751477;HOB=0.0714286;AC=28;AN=56;DP4=64,60,37,58;MQ=47;ANN=C|intron_variant|MODIFIER|AHCY|ENSBTAG00000018101|Transcript|ENSBTAT00000024092|protein_coding||8/9||||||||rs526298239||-1||SNV|VGNC||ENSBTAP00000024092||||||,C|intron_variant|MODIFIER|AHCY|ENSBTAG00000018101|Transcript|ENSBTAT00000075480|…
13	63691559	A	G	DP=191;VDB=0.743718;SGB=15.8353;RPB=0.761385;MQB=1.77704e-06;MQSB=0.738154;BQB=0.0695034;MQ0F=0;ICB=0.0130207;HOB=0.0057398;AC=3;AN=56;DP4=64,105,6,6;MQ=49;ANN=A|intron_variant|MODIFIER|AHCY|ENSBTAG00000018101|Transcript|ENSBTAT00000024092|protein_coding||8/9||||||||rs518969855||-1||SNV|VGNC||ENSBTAP00000024092||||||,A|intron_variant|MODIFIER|AHCY|ENSBTAG00000018101|Transcript|ENSBTAT00000075480|…
13	63691626	T	C	DP=165;VDB=0.160332;SGB=-0.591031;RPB=0.999918;MQB=0.0174056;MQSB=0.817873;BQB=0.625916;MQ0F=0;ICB=0.00590842;HOB=0.00274348;AC=2;AN=54;DP4=67,87,1,2;MQ=49;ANN=T|intron_variant|MODIFIER|AHCY|ENSBTAG00000018101|Transcript|ENSBTAT00000024092|protein_coding||8/9||||||||rs110856542||-1||SNV|VGNC||ENSBTAP00000024092||||||,T|intron_variant|MODIFIER|AHCY|ENSBTAG00000018101|Transcript|ENSBTAT00000075480|…
13	63691983	G	A	DP=157;VDB=0.922232;SGB=-6.05401;RPB=0.736501;MQB=9.50012e-23;MQSB=0.858208;BQB=0.411505;MQ0F=0;ICB=0.980281;HOB=0.0192044;AC=28;AN=54;DP4=41,34,37,37;MQ=47;ANN=G|intron_variant|MODIFIER|AHCY|ENSBTAG00000018101|Transcript|ENSBTAT00000024092|protein_coding||7/9||||||||rs110827605||-1||SNV|VGNC||ENSBTAP00000024092||||||,G|intron_variant|MODIFIER|AHCY|ENSBTAG00000018101|Transcript|ENSBTAT00000075480…
13	63692964	A	G	DP=170;VDB=0.949055;SGB=7.82292;RPB=0.998391;MQB=1.56333e-21;MQSB=0.173553;BQB=0.963308;MQ0F=0;ICB=0.992723;HOB=0.0118343;AC=20;AN=52;DP4=64,42,23,35;MQ=48;ANN=A|synonymous_variant|LOW|AHCY|ENSBTAG00000018101|Transcript|ENSBTAT00000024092|protein_coding|5/10||||586|495|165|Y|taC/taT|rs721156100||-1||SNV|VGNC||ENSBTAP00000024092||HAMAP:MF_00563&CDD:cd00401&PANTHER:PTHR23420&PANTHER:PTHR23420:SF20&…
13	63693294	G	C	DP=205;VDB=0.665504;SGB=31.1886;RPB=0.878114;MQB=7.0023e-08;MQSB=0.72585;BQB=0.859371;MQ0F=0;ICB=0.00590842;HOB=0.00274348;AC=2;AN=54;DP4=89,90,9,6;MQ=47;ANN=G|intron_variant|MODIFIER|AHCY|ENSBTAG00000018101|Transcript|ENSBTAT00000024092|protein_coding||4/9||||||||rs1115314331||-1||SNV|VGNC||ENSBTAP00000024092||||||,G|intron_variant|MODIFIER|AHCY|ENSBTAG00000018101|Transcript|ENSBTAT00000075480|p…
13	63693299	C	T	DP=198;VDB=0.720486;SGB=-3.53596;RPB=0.814126;MQB=6.54045e-29;MQSB=0.829567;BQB=0.832061;MQ0F=0;ICB=0.980281;HOB=0.0192044;AC=28;AN=54;DP4=45,51,48,39;MQ=47;ANN=C|intron_variant|MODIFIER|AHCY|ENSBTAG00000018101|Transcript|ENSBTAT00000024092|protein_coding||4/9||||||||rs110425422||-1||SNV|VGNC||ENSBTAP00000024092||||||,C|intron_variant|MODIFIER|AHCY|ENSBTAG00000018101|Transcript|ENSBTAT00000075480…
13	63693839	A	G	DP=179;VDB=0.261449;SGB=30.6286;RPB=0.811718;MQB=1.33536e-09;MQSB=0.825122;BQB=0.976395;MQ0F=0;ICB=0.0130207;HOB=0.0057398;AC=3;AN=56;DP4=79,78,13,5;MQ=49;ANN=A|synonymous_variant|LOW|AHCY|ENSBTAG00000018101|Transcript|ENSBTAT00000024092|protein_coding|4/10||||520|429|143|Y|taC/taT|rs439983585||-1||SNV|VGNC||ENSBTAP00000024092||HAMAP:MF_00563&CDD:cd00401&PANTHER:PTHR23420&PANTHER:PTHR23420:SF20&P…
13	63694385	A	G	DP=176;VDB=0.0679081;SGB=-0.293574;RPB=0.0302163;MQB=1.52933e-05;MQSB=0.985651;BQB=0.245107;MQ0F=0;ICB=0.0130207;HOB=0.0057398;AC=3;AN=56;DP4=84,81,3,5;MQ=49;ANN=A|intron_variant|MODIFIER|AHCY|ENSBTAG00000018101|Transcript|ENSBTAT00000024092|protein_coding||3/9||||||||rs517826840||-1||SNV|VGNC||ENSBTAP00000024092||||||,A|intron_variant|MODIFIER|AHCY|ENSBTAG00000018101|Transcript|ENSBTAT0000007548…
13	63694646	G	A	DP=199;VDB=0.101573;SGB=0.377045;RPB=0.716214;MQB=1.63675e-28;MQSB=0.742449;BQB=0.0092182;MQ0F=0;ICB=0.928669;HOB=0.036352;AC=27;AN=56;DP4=43,45,55,46;MQ=44;ANN=G|intron_variant|MODIFIER|AHCY|ENSBTAG00000018101|Transcript|ENSBTAT00000024092|protein_coding||3/9||||||||rs109137326||-1||SNV|VGNC||ENSBTAP00000024092||||||,G|intron_variant|MODIFIER|AHCY|ENSBTAG00000018101|Transcript|ENSBTAT00000075480…
13	63694667	T	C	DP=209;VDB=0.268014;SGB=15.6847;RPB=0.634182;MQB=0.105783;MQSB=0.694069;BQB=0.408974;MQ0F=0;ICB=0.00547945;HOB=0.00255102;AC=2;AN=56;DP4=97,95,5,5;MQ=44;ANN=T|intron_variant|MODIFIER|AHCY|ENSBTAG00000018101|Transcript|ENSBTAT00000024092|protein_coding||3/9||||||||rs109382883||-1||SNV|VGNC||ENSBTAP00000024092||||||,T|intron_variant|MODIFIER|AHCY|ENSBTAG00000018101|Transcript|ENSBTAT00000075480|pro…
13	63694668	A	G	DP=207;VDB=0.769171;SGB=2.80132;RPB=0.814975;MQB=1.68202e-27;MQSB=0.809489;BQB=0.760925;MQ0F=0;ICB=0.999636;HOB=0.00255102;AC=26;AN=56;DP4=53,52,50,46;MQ=44;ANN=A|intron_variant|MODIFIER|AHCY|ENSBTAG00000018101|Transcript|ENSBTAT00000024092|protein_coding||3/9||||||||rs526398127||-1||SNV|VGNC||ENSBTAP00000024092||||||,A|intron_variant|MODIFIER|AHCY|ENSBTAG00000018101|Transcript|ENSBTAT00000075480…
13	63694857	A	G	DP=183;VDB=0.449352;SGB=-7.60162;RPB=0.931329;MQB=1.5386e-25;MQSB=0.982583;BQB=0.509547;MQ0F=0;ICB=0.93342;HOB=0.0350765;AC=29;AN=56;DP4=42,45,37,46;MQ=44;ANN=A|intron_variant|MODIFIER|AHCY|ENSBTAG00000018101|Transcript|ENSBTAT00000024092|protein_coding||3/9||||||||rs136865007||-1||SNV|VGNC||ENSBTAP00000024092||||||,A|intron_variant|MODIFIER|AHCY|ENSBTAG00000018101|Transcript|ENSBTAT00000075480|p…
13	63694870	C	T	DP=173;VDB=0.173043;SGB=5.73086;RPB=0.989216;MQB=1.14331e-27;MQSB=0.999487;BQB=0.463291;MQ0F=0;ICB=0.999636;HOB=0.00255102;AC=26;AN=56;DP4=42,43,39,43;MQ=44;ANN=C|intron_variant|MODIFIER|AHCY|ENSBTAG00000018101|Transcript|ENSBTAT00000024092|protein_coding||3/9||||||||rs522011234||-1||SNV|VGNC||ENSBTAP00000024092||||||,C|intron_variant|MODIFIER|AHCY|ENSBTAG00000018101|Transcript|ENSBTAT00000075480…
13	63695251	G	T	DP=228;VDB=0.120526;SGB=1.41931;RPB=0.608149;MQB=1.20269e-33;MQSB=0.700847;BQB=0.369004;MQ0F=0;ICB=0.928669;HOB=0.036352;AC=27;AN=56;DP4=63,45,52,53;MQ=47;ANN=G|intron_variant|MODIFIER|AHCY|ENSBTAG00000018101|Transcript|ENSBTAT00000024092|protein_coding||3/9||||||||rs456970421||-1||SNV|VGNC||ENSBTAP00000024092||||||,G|intron_variant|MODIFIER|AHCY|ENSBTAG00000018101|Transcript|ENSBTAT00000075480|p…
13	63695541	C	G	DP=177;VDB=0.381928;SGB=-3.07731;RPB=0.977378;MQB=1.03049e-24;MQSB=0.573567;BQB=0.670853;MQ0F=0;ICB=0.999636;HOB=0.00255102;AC=26;AN=56;DP4=35,59,33,38;MQ=47;ANN=C|intron_variant|MODIFIER|AHCY|ENSBTAG00000018101|Transcript|ENSBTAT00000024092|protein_coding||3/9||||||||rs522652094||-1||SNV|VGNC||ENSBTAP00000024092||||||,C|intron_variant|MODIFIER|AHCY|ENSBTAG00000018101|Transcript|ENSBTAT0000007548…
13	63695869	A	G	DP=192;VDB=0.149356;SGB=17.7206;RPB=0.673994;MQB=2.35807e-25;MQSB=0.0306181;BQB=0.939583;MQ0F=0;ICB=0.876483;HOB=0.0484694;AC=22;AN=56;DP4=63,35,37,46;MQ=46;ANN=A|intron_variant|MODIFIER|AHCY|ENSBTAG00000018101|Transcript|ENSBTAT00000024092|protein_coding||2/9||||||||rs715368478||-1||SNV|VGNC||ENSBTAP00000024092||||||,A|intron_variant|MODIFIER|AHCY|ENSBTAG00000018101|Transcript|ENSBTAT00000075480…
13	63695941	G	A	DP=242;VDB=0.124357;SGB=-0.989088;RPB=0.648699;MQB=4.05853e-34;MQSB=0.987339;BQB=0.477685;MQ0F=0;ICB=0.999636;HOB=0.00255102;AC=26;AN=56;DP4=69,59,61,43;MQ=47;ANN=G|intron_variant|MODIFIER|AHCY|ENSBTAG00000018101|Transcript|ENSBTAT00000024092|protein_coding||2/9||||||||rs464312995||-1||SNV|VGNC||ENSBTAP00000024092||||||,G|intron_variant|MODIFIER|AHCY|ENSBTAG00000018101|Transcript|ENSBTAT000000754…
13	63696391	C	A	DP=218;VDB=0.848747;SGB=-10.8492;RPB=0.862894;MQB=1.78135e-29;MQSB=0.892374;BQB=0.606485;MQ0F=0;ICB=0.736022;HOB=0.0739796;AC=26;AN=56;DP4=59,54,47,42;MQ=47;ANN=C|intron_variant|MODIFIER|AHCY|ENSBTAG00000018101|Transcript|ENSBTAT00000024092|protein_coding||2/9||||||||rs515983968||-1||SNV|VGNC||ENSBTAP00000024092||||||,C|intron_variant|MODIFIER|AHCY|ENSBTAG00000018101|Transcript|ENSBTAT00000075480…
13	63696649	A	C	DP=195;VDB=0.44936;SGB=4.03072;RPB=0.909102;MQB=0.000830646;MQSB=0.828075;BQB=0.705888;MQ0F=0;ICB=0.00547945;HOB=0.00255102;AC=2;AN=56;DP4=89,89,0,5;MQ=49;ANN=A|intron_variant|MODIFIER|AHCY|ENSBTAG00000018101|Transcript|ENSBTAT00000024092|protein_coding||2/9||||||||||-1||SNV|VGNC||ENSBTAP00000024092||||||,A|intron_variant|MODIFIER|AHCY|ENSBTAG00000018101|Transcript|ENSBTAT00000075480|protein_codi…
13	63697306	A	C	DP=229;VDB=0.133477;SGB=13.7156;RPB=0.994402;MQB=8.48346e-30;MQSB=0.67262;BQB=0.479051;MQ0F=0;ICB=0.999636;HOB=0.00255102;AC=26;AN=56;DP4=61,46,75,38;MQ=47;ANN=A|intron_variant|MODIFIER|AHCY|ENSBTAG00000018101|Transcript|ENSBTAT00000024092|protein_coding||1/9||||||||rs516566830||-1||SNV|VGNC||ENSBTAP00000024092||||||,A|intron_variant|MODIFIER|AHCY|ENSBTAG00000018101|Transcript|ENSBTAT00000075480|…
13	63697570	G	A	DP=255;VDB=0.120501;SGB=8.7677;RPB=0.731653;MQB=1.14913e-38;MQSB=0.993392;BQB=0.961415;MQ0F=0;ICB=1;HOB=0;AC=28;AN=56;DP4=67,53,67,59;MQ=43;ANN=G|intron_variant|MODIFIER|AHCY|ENSBTAG00000018101|Transcript|ENSBTAT00000024092|protein_coding||1/9||||||||rs515738954||-1||SNV|VGNC||ENSBTAP00000024092||||||,G|upstream_gene_variant|MODIFIER|AHCY|ENSBTAG00000018101|Transcript|ENSBTAT00000075480|protein_c…
13	63697579	T	G	DP=255;VDB=0.31905;SGB=9.62433;RPB=0.269598;MQB=1.42615e-39;MQSB=0.775397;BQB=0.627148;MQ0F=0;ICB=0.928669;HOB=0.036352;AC=27;AN=56;DP4=69,49,67,63;MQ=43;ANN=T|intron_variant|MODIFIER|AHCY|ENSBTAG00000018101|Transcript|ENSBTAT00000024092|protein_coding||1/9||||||||rs521436768||-1||SNV|VGNC||ENSBTAP00000024092||||||,T|upstream_gene_variant|MODIFIER|AHCY|ENSBTAG00000018101|Transcript|ENSBTAT0000007…
13	63697663	G	T	DP=262;VDB=0.217105;SGB=-1.41668;RPB=0.935531;MQB=3.02119e-37;MQSB=0.284839;BQB=0.393687;MQ0F=0;ICB=0.928669;HOB=0.036352;AC=27;AN=56;DP4=82,49,57,57;MQ=46;ANN=G|intron_variant|MODIFIER|AHCY|ENSBTAG00000018101|Transcript|ENSBTAT00000024092|protein_coding||1/9||||||||rs472828270||-1||SNV|VGNC||ENSBTAP00000024092||||||,G|upstream_gene_variant|MODIFIER|AHCY|ENSBTAG00000018101|Transcript|ENSBTAT00000…
13	63698027	A	G	DP=204;VDB=0.896057;SGB=-2.01434;RPB=0.98579;MQB=9.16163e-27;MQSB=0.97791;BQB=0.716058;MQ0F=0;ICB=0.751477;HOB=0.0714286;AC=28;AN=56;DP4=54,56,41,42;MQ=47;ANN=A|intron_variant|MODIFIER|AHCY|ENSBTAG00000018101|Transcript|ENSBTAT00000024092|protein_coding||1/9||||||||rs134537985||-1||SNV|VGNC||ENSBTAP00000024092||||||,A|upstream_gene_variant|MODIFIER|AHCY|ENSBTAG00000018101|Transcript|ENSBTAT000000…
13	63698690	T	C	DP=218;VDB=0.709006;SGB=1.71039;RPB=0.738134;MQB=0.00381504;MQSB=0.737047;BQB=0.176178;MQ0F=0;ICB=0.00547945;HOB=0.00255102;AC=2;AN=56;DP4=114,88,2,2;MQ=49;ANN=T|intron_variant|MODIFIER|AHCY|ENSBTAG00000018101|Transcript|ENSBTAT00000024092|protein_coding||1/9||||||||rs109876895||-1||SNV|VGNC||ENSBTAP00000024092||||||,T|upstream_gene_variant|MODIFIER|AHCY|ENSBTAG00000018101|Transcript|ENSBTAT00000…
13	63698873	TCTCGCCAAAAACT	TCT	INDEL;IDV=1;IMF=0.0526316;DP=218;VDB=0.00755851;SGB=-25.152;MQSB=0.910641;MQ0F=0;ICB=0.489841;HOB=0.112883;AC=25;AN=56;DP4=49,67,33,47;MQ=49;ANN=CTCGCCAAAAACT|intron_variant|MODIFIER|AHCY|ENSBTAG00000018101|Transcript|ENSBTAT00000024092|protein_coding||1/9||||||||||-1||indel|VGNC||ENSBTAP00000024092||||||,CTCGCCAAAAACT|upstream_gene_variant|MODIFIER|AHCY|ENSBTAG00000018101|Transcript|ENSBTAT00000…
13	63698876	AGCCAAAAACTT	A	INDEL;IDV=9;IMF=0.9;DP=216;VDB=0.00955372;SGB=-11.169;MQSB=0.879023;MQ0F=0;ICB=0.736022;HOB=0.0739796;AC=26;AN=56;DP4=46,68,39,52;MQ=49;ANN=GCCAAAAACTT|intron_variant|MODIFIER|AHCY|ENSBTAG00000018101|Transcript|ENSBTAT00000024092|protein_coding||1/9||||||||rs382679323||-1||insertion|VGNC||ENSBTAP00000024092||||||,GCCAAAAACTT|upstream_gene_variant|MODIFIER|AHCY|ENSBTAG00000018101|Transcript|ENSBTA…
13	63699279	C	T	DP=231;VDB=0.318496;SGB=1.20664;RPB=0.856346;MQB=4.51394e-31;MQSB=0.61546;BQB=0.630561;MQ0F=0;ICB=0.928669;HOB=0.036352;AC=27;AN=56;DP4=62,46,69,38;MQ=47;ANN=C|intron_variant|MODIFIER|AHCY|ENSBTAG00000018101|Transcript|ENSBTAT00000024092|protein_coding||1/9||||||||rs517672875||-1||SNV|VGNC||ENSBTAP00000024092||||||,C|upstream_gene_variant|MODIFIER|AHCY|ENSBTAG00000018101|Transcript|ENSBTAT0000007…
13	63699483	G	T	DP=223;VDB=0.849408;SGB=47.5649;RPB=0.818105;MQB=1.61188e-13;MQSB=0.995424;BQB=0.94604;MQ0F=0;ICB=0.014069;HOB=0.00617284;AC=3;AN=54;DP4=79,117,11,15;MQ=49;ANN=G|intron_variant|MODIFIER|AHCY|ENSBTAG00000018101|Transcript|ENSBTAT00000024092|protein_coding||1/9||||||||rs522709350||-1||SNV|VGNC||ENSBTAP00000024092||||||,G|upstream_gene_variant|MODIFIER|AHCY|ENSBTAG00000018101|Transcript|ENSBTAT00000…
13	63700537	G	A	DP=221;VDB=0.879857;SGB=1.27939;RPB=0.727123;MQB=7.1329e-28;MQSB=0.0402506;BQB=0.819256;MQ0F=0;ICB=1;HOB=0;AC=28;AN=56;DP4=57,49,44,61;MQ=47;ANN=G|intron_variant|MODIFIER|AHCY|ENSBTAG00000018101|Transcript|ENSBTAT00000024092|protein_coding||1/9||||||||rs519736567||-1||SNV|VGNC||ENSBTAP00000024092||||||,G|upstream_gene_variant|MODIFIER|AHCY|ENSBTAG00000018101|Transcript|ENSBTAT00000075480|protein_…
13	63701514	C	A	DP=263;VDB=0.777;SGB=-18.4989;RPB=0.567022;MQB=1.87131e-38;MQSB=0.326068;BQB=0.449121;MQ0F=0;ICB=0.521767;HOB=0.107781;AC=29;AN=56;DP4=62,66,52,76;MQ=47;ANN=C|intron_variant|MODIFIER|AHCY|ENSBTAG00000018101|Transcript|ENSBTAT00000024092|protein_coding||1/9||||||||rs110917065||-1||SNV|VGNC||ENSBTAP00000024092||||||,C|upstream_gene_variant|MODIFIER|AHCY|ENSBTAG00000018101|Transcript|ENSBTAT00000075…
13	63701807	G	C	DP=163;VDB=0.0318446;SGB=-2.23116;RPB=0.6638;MQB=1.74771e-20;MQSB=0.652001;BQB=0.474327;MQ0F=0;ICB=0.227051;HOB=0.162628;AC=23;AN=56;DP4=35,66,12,39;MQ=48;ANN=G|intron_variant|MODIFIER|AHCY|ENSBTAG00000018101|Transcript|ENSBTAT00000024092|protein_coding||1/9||||||||rs516643015||-1||SNV|VGNC||ENSBTAP00000024092||||||,G|upstream_gene_variant|MODIFIER|AHCY|ENSBTAG00000018101|Transcript|ENSBTAT000000…
13	63702009	T	C	DP=81;VDB=0.0398081;SGB=2.23416;RPB=0.346407;MQB=6.57369e-09;MQSB=0.197453;BQB=0.412053;MQ0F=0;ICB=1;HOB=0.00415512;AC=15;AN=38;DP4=23,31,4,20;MQ=48;ANN=T|intron_variant|MODIFIER|AHCY|ENSBTAG00000018101|Transcript|ENSBTAT00000024092|protein_coding||1/9||||||||rs518732931||-1||SNV|VGNC||ENSBTAP00000024092||||||,T|upstream_gene_variant|MODIFIER|AHCY|ENSBTAG00000018101|Transcript|ENSBTAT00000075480|…
13	63702068	T	C	DP=55;VDB=0.38;SGB=2.39651;RPB=0.711538;MQB=0;MQSB=0.991513;BQB=0.961538;MQ0F=0;ICB=0.00863842;HOB=0.00413223;AC=1;AN=22;DP4=23,29,1,1;MQ=49;ANN=T|intron_variant|MODIFIER|AHCY|ENSBTAG00000018101|Transcript|ENSBTAT00000024092|protein_coding||1/9||||||||rs448999199||-1||SNV|VGNC||ENSBTAP00000024092||||||,T|upstream_gene_variant|MODIFIER|AHCY|ENSBTAG00000018101|Transcript|ENSBTAT00000075480|protein_…
13	63702263	A	C	DP=71;VDB=0.673544;SGB=2.03943;RPB=0.996248;MQB=4.88757e-08;MQSB=0.564704;BQB=0.0924528;MQ0F=0;ICB=0.354958;HOB=0.178201;AC=21;AN=34;DP4=21,17,16,8;MQ=48;ANN=A|intron_variant|MODIFIER|AHCY|ENSBTAG00000018101|Transcript|ENSBTAT00000024092|protein_coding||1/9||||||||rs520782986||-1||SNV|VGNC||ENSBTAP00000024092||||||,A|upstream_gene_variant|MODIFIER|AHCY|ENSBTAG00000018101|Transcript|ENSBTAT0000007…
13	63702706	C	T	DP=203;VDB=0.384347;SGB=0.546953;RPB=0.231226;MQB=1.11047e-24;MQSB=0.946081;BQB=0.597684;MQ0F=0;ICB=0.978327;HOB=0.0197704;AC=23;AN=56;DP4=69,52,42,28;MQ=48;ANN=C|upstream_gene_variant|MODIFIER|AHCY|ENSBTAG00000018101|Transcript|ENSBTAT00000024092|protein_coding||||||||||rs439747725|269|-1||SNV|VGNC||ENSBTAP00000024092||||||
13	63702831	C	A	DP=222;VDB=0.465706;SGB=-33.9627;RPB=0.978132;MQB=0.9914;MQSB=0.98511;BQB=7.54498e-09;MQ0F=0;ICB=0.0671329;HOB=0.0246914;AC=6;AN=54;DP4=102,38,0,16;MQ=49;ANN=C|upstream_gene_variant|MODIFIER|AHCY|ENSBTAG00000018101|Transcript|ENSBTAT00000024092|protein_coding|||||||||||394|-1||SNV|VGNC||ENSBTAP00000024092||||||
13	63702966	T	C	DP=236;VDB=0.629582;SGB=7.96411;RPB=0.354036;MQB=1.08572e-06;MQSB=0.899996;BQB=0.153252;MQ0F=0.00423729;ICB=0.994184;HOB=0.0102041;AC=24;AN=56;DP4=65,55,61,44;MQ=43;ANN=T|upstream_gene_variant|MODIFIER|AHCY|ENSBTAG00000018101|Transcript|ENSBTAT00000024092|protein_coding||||||||||rs520677337|529|-1||SNV|VGNC||ENSBTAP00000024092||||||
13	63703110	C	G	DP=254;VDB=0.0884612;SGB=26.2204;RPB=0.292938;MQB=2.39496e-09;MQSB=0.551468;BQB=0.844641;MQ0F=0;ICB=0.0130207;HOB=0.0057398;AC=3;AN=56;DP4=115,112,10,10;MQ=47;ANN=C|upstream_gene_variant|MODIFIER|AHCY|ENSBTAG00000018101|Transcript|ENSBTAT00000024092|protein_coding||||||||||rs1116428585|673|-1||SNV|VGNC||ENSBTAP00000024092||||||
13	63703135	A	C	DP=243;VDB=0.272378;SGB=-13.5542;RPB=0.195204;MQB=3.68068e-33;MQSB=0.907298;BQB=0.0725112;MQ0F=0;ICB=0.521767;HOB=0.107781;AC=29;AN=56;DP4=51,62,55,65;MQ=47;ANN=A|upstream_gene_variant|MODIFIER|AHCY|ENSBTAG00000018101|Transcript|ENSBTAT00000024092|protein_coding||||||||||rs381140993|698|-1||SNV|VGNC||ENSBTAP00000024092||||||
13	63703498	G	A	DP=229;VDB=0.102049;SGB=4.03109;RPB=0.372831;MQB=0.000874512;MQSB=0.991301;BQB=0.0287042;MQ0F=0;ICB=0.00547945;HOB=0.00255102;AC=2;AN=56;DP4=99,123,2,3;MQ=49;ANN=G|upstream_gene_variant|MODIFIER|AHCY|ENSBTAG00000018101|Transcript|ENSBTAT00000024092|protein_coding||||||||||rs384759736|1061|-1||SNV|VGNC||ENSBTAP00000024092||||||
13	63703926	T	C	DP=183;VDB=0.513153;SGB=2.59597;RPB=0.592412;MQB=1.06324e-27;MQSB=0.927705;BQB=0.981295;MQ0F=0;ICB=0.980281;HOB=0.0192044;AC=26;AN=54;DP4=46,39,44,44;MQ=47;ANN=T|upstream_gene_variant|MODIFIER|AHCY|ENSBTAG00000018101|Transcript|ENSBTAT00000024092|protein_coding||||||||||rs522766382|1489|-1||SNV|VGNC||ENSBTAP00000024092||||||
13	63704237	A	T	DP=267;VDB=0.0955974;SGB=21.1511;RPB=0.929049;MQB=3.45008e-37;MQSB=0.800723;BQB=0.0987597;MQ0F=0;ICB=0.810584;HOB=0.0612245;AC=24;AN=56;DP4=74,69,68,48;MQ=47;ANN=A|upstream_gene_variant|MODIFIER|AHCY|ENSBTAG00000018101|Transcript|ENSBTAT00000024092|protein_coding||||||||||rs459713334|1800|-1||SNV|VGNC||ENSBTAP00000024092||||||
13	63704334	T	C	DP=267;VDB=0.890173;SGB=43.3534;RPB=0.993667;MQB=2.42002e-32;MQSB=0.259311;BQB=0.462576;MQ0F=0;ICB=0.113217;HOB=0.193878;AC=16;AN=56;DP4=83,108,43,29;MQ=48;ANN=T|upstream_gene_variant|MODIFIER|AHCY|ENSBTAG00000018101|Transcript|ENSBTAT00000024092|protein_coding||||||||||rs723828954|1897|-1||SNV|VGNC||ENSBTAP00000024092||||||
13	63705480	A	G	DP=258;VDB=0.853606;SGB=6.36707;RPB=0.553518;MQB=2.12804e-08;MQSB=0.912444;BQB=0.434081;MQ0F=0;ICB=0.00547945;HOB=0.00255102;AC=2;AN=56;DP4=134,106,7,6;MQ=49;ANN=A|upstream_gene_variant|MODIFIER|AHCY|ENSBTAG00000018101|Transcript|ENSBTAT00000024092|protein_coding||||||||||rs518185941|3043|-1||SNV|VGNC||ENSBTAP00000024092||||||
13	63705520	ggagagagagagagag	ggagagagagagagagag	INDEL;IDV=2;IMF=0.285714;DP=251;VDB=1.16622e-05;SGB=-45.753;MQSB=0.983378;MQ0F=0;ICB=0.0890909;HOB=0.03125;AC=3,4;AN=56;DP4=95,94,10,3;MQ=49;ANN=GAGAGAGAGAGAGAGAGAG|upstream_gene_variant|MODIFIER|AHCY|ENSBTAG00000018101|Transcript|ENSBTAT00000024092|protein_coding||||||||||rs378914263|3084|-1||indel|VGNC||ENSBTAP00000024092||||||,GAGAGAGAGAGAGAG|upstream_gene_variant|MODIFIER|AHCY|ENSBTAG00000018…
13	63705522	G	A	DP=240;VDB=0.0861031;SGB=-1.6252;RPB=0.975804;MQB=4.11172e-05;MQSB=0.999713;BQB=0.975804;MQ0F=0;ICB=0.0130207;HOB=0.0057398;AC=3;AN=56;DP4=107,102,3,4;MQ=49;ANN=G|upstream_gene_variant|MODIFIER|AHCY|ENSBTAG00000018101|Transcript|ENSBTAT00000024092|protein_coding||||||||||rs1114691745|3085|-1||SNV|VGNC||ENSBTAP00000024092||||||
13	63706607	G	C	DP=201;VDB=0.782512;SGB=-0.863821;RPB=0.997826;MQB=1.27721e-27;MQSB=0.933393;BQB=0.20552;MQ0F=0;ICB=0.627357;HOB=0.091199;AC=23;AN=56;DP4=54,73,30,43;MQ=46;ANN=G|upstream_gene_variant|MODIFIER|AHCY|ENSBTAG00000018101|Transcript|ENSBTAT00000024092|protein_coding||||||||||rs526717880|4170|-1||SNV|VGNC||ENSBTAP00000024092||||||
13	63706665	A	G	DP=224;VDB=0.63635;SGB=-10.8291;RPB=0.737096;MQB=4.20704e-31;MQSB=0.886112;BQB=0.987469;MQ0F=0;ICB=0.736022;HOB=0.0739796;AC=26;AN=56;DP4=68,59,44,48;MQ=46;ANN=A|upstream_gene_variant|MODIFIER|AHCY|ENSBTAG00000018101|Transcript|ENSBTAT00000024092|protein_coding||||||||||rs518790156|4228|-1||SNV|VGNC||ENSBTAP00000024092||||||
13	63706746	A	G	DP=215;VDB=0.383129;SGB=8.68908;RPB=0.981517;MQB=0.000468484;MQSB=0.793568;BQB=0.99895;MQ0F=0;ICB=0.00590842;HOB=0.00274348;AC=2;AN=54;DP4=101,95,3,4;MQ=48;ANN=A|upstream_gene_variant|MODIFIER|AHCY|ENSBTAG00000018101|Transcript|ENSBTAT00000024092|protein_coding||||||||||rs523779028|4309|-1||SNV|VGNC||ENSBTAP00000024092||||||
13	63706772	gAAAaaaaa	gaaaaa	INDEL;IDV=8;IMF=0.8;DP=184;VDB=0.627687;SGB=-14.5672;MQSB=0.98103;MQ0F=0;ICB=0.119914;HOB=0.194515;AC=14,9;AN=56;DP4=43,45,29,29;MQ=49;ANN=AAAAAAAA|upstream_gene_variant|MODIFIER|AHCY|ENSBTAG00000018101|Transcript|ENSBTAT00000024092|protein_coding||||||||||rs446571721|4336|-1||indel|VGNC||ENSBTAP00000024092||||||,AAAAAAAAAA|upstream_gene_variant|MODIFIER|AHCY|ENSBTAG00000018101|Transcript|ENSBTAT…
13	63706774	aAATaa	aaa	INDEL;IDV=1;IMF=0.5;DP=185;VDB=0.902709;SGB=0.197499;MQSB=0.963836;MQ0F=0;ICB=0.01421;HOB=0.0771684;AC=11;AN=56;DP4=47,49,15,11;MQ=48;ANN=AATAA|upstream_gene_variant|MODIFIER|AHCY|ENSBTAG00000018101|Transcript|ENSBTAT00000024092|protein_coding|||||||||||4338|-1||indel|VGNC||ENSBTAP00000024092||||||
13	63706776	aAAAATatatatatatata	aatatatatatata	INDEL;IDV=2;IMF=0.222222;DP=185;VDB=0.464731;SGB=-16.2248;MQSB=0.994229;MQ0F=0;ICB=0.0715794;HOB=0.22085;AC=14,8;AN=54;DP4=37,37,26,22;MQ=49;ANN=AAAATATATATATATATA|upstream_gene_variant|MODIFIER|AHCY|ENSBTAG00000018101|Transcript|ENSBTAT00000024092|protein_coding|||||||||||4340|-1||indel|VGNC||ENSBTAP00000024092||||||,AAATATATATATATATA|upstream_gene_variant|MODIFIER|AHCY|ENSBTAG00000018101|Transc…
13	63706777	a	at	INDEL;IDV=7;IMF=0.411765;DP=181;VDB=0.931481;SGB=13.5275;MQSB=0.985566;MQ0F=0;ICB=0.00211302;HOB=0.00103306;AC=1;AN=44;DP4=45,45,4,4;MQ=49;ANN=-|upstream_gene_variant|MODIFIER|AHCY|ENSBTAG00000018101|Transcript|ENSBTAT00000024092|protein_coding||||||||||rs521196241|4341|-1||deletion|VGNC||ENSBTAP00000024092||||||
13	63706790	T	C	DP=164;VDB=0.0264888;SGB=5.02362;RPB=0.311597;MQB=0.0227643;MQSB=0.999633;BQB=0.000257716;MQ0F=0;ICB=0.0803245;HOB=0.0288;AC=6;AN=50;DP4=58,46,8,6;MQ=49;ANN=T|upstream_gene_variant|MODIFIER|AHCY|ENSBTAG00000018101|Transcript|ENSBTAT00000024092|protein_coding||||||||||rs800249593|4353|-1||SNV|VGNC||ENSBTAP00000024092||||||
13	63706974	A	G	DP=201;VDB=0.402122;SGB=8.35314;RPB=0.0508024;MQB=5.54055e-27;MQSB=0.668591;BQB=0.747266;MQ0F=0;ICB=0.779128;HOB=0.0679012;AC=21;AN=54;DP4=50,71,23,43;MQ=48;ANN=A|upstream_gene_variant|MODIFIER|AHCY|ENSBTAG00000018101|Transcript|ENSBTAT00000024092|protein_coding||||||||||rs525886594|4537|-1||SNV|VGNC||ENSBTAP00000024092||||||
13	63707362	T	C	DP=233;VDB=0.132938;SGB=19.0042;RPB=0.93989;MQB=0.000899832;MQSB=0.999658;BQB=0.427496;MQ0F=0;ICB=0.00129827;HOB=0.000637755;AC=1;AN=56;DP4=116,105,4,3;MQ=49;ANN=T|upstream_gene_variant|MODIFIER|AHCY|ENSBTAG00000018101|Transcript|ENSBTAT00000024092|protein_coding||||||||||rs110673781|4925|-1||SNV|VGNC||ENSBTAP00000024092||||||
13	63707466	T	C	DP=213;VDB=0.313775;SGB=-3.80307;RPB=0.434274;MQB=8.64978e-28;MQSB=0.765368;BQB=0.537893;MQ0F=0;ICB=0.999636;HOB=0.00255102;AC=26;AN=56;DP4=58,49,52,39;MQ=47;ANN=T|intergenic_variant|MODIFIER|||||||||||||||rs448352224||||SNV|||||||||
13	63707533	T	C	DP=222;VDB=0.583058;SGB=1.03841;RPB=0.935791;MQB=1.2959e-05;MQSB=0.437657;BQB=0.942961;MQ0F=0;ICB=0.0130207;HOB=0.0057398;AC=3;AN=56;DP4=97,112,4,5;MQ=48;ANN=T|intergenic_variant|MODIFIER|||||||||||||||rs1116290707||||SNV|||||||||
13	63707639	G	A	DP=224;VDB=0.369193;SGB=-17.6295;RPB=0.649103;MQB=8.47114e-32;MQSB=0.908038;BQB=0.666922;MQ0F=0;ICB=0.928669;HOB=0.036352;AC=27;AN=56;DP4=67,64,40,47;MQ=47;ANN=G|intergenic_variant|MODIFIER|||||||||||||||rs468540126||||SNV|||||||||
13	63707927	A	G	DP=227;VDB=0.518915;SGB=17.9687;RPB=0.876772;MQB=3.54037e-07;MQSB=0.999998;BQB=0.835149;MQ0F=0;ICB=0.0130207;HOB=0.0057398;AC=3;AN=56;DP4=100,102,6,7;MQ=49;ANN=A|intergenic_variant|MODIFIER|||||||||||||||rs516329532||||SNV|||||||||
13	63708248	C	T	DP=211;VDB=0.120932;SGB=22.2477;RPB=0.0361743;MQB=2.00408e-09;MQSB=0.999603;BQB=0.0599416;MQ0F=0;ICB=0.0130207;HOB=0.0057398;AC=3;AN=56;DP4=85,100,7,8;MQ=49;ANN=C|intergenic_variant|MODIFIER|||||||||||||||rs524955996||||SNV|||||||||
13	63708381	C	T	DP=200;VDB=0.105635;SGB=0.0564471;RPB=0.18945;MQB=1.48251e-28;MQSB=0.543336;BQB=0.997594;MQ0F=0;ICB=0.736022;HOB=0.0739796;AC=30;AN=56;DP4=38,47,54,45;MQ=47;ANN=C|intergenic_variant|MODIFIER|||||||||||||||rs109624159||||SNV|||||||||
13	63708543	C	G	DP=218;VDB=2.79108e-07;SGB=-6.41229;RPB=0.843634;MQB=7.22022e-32;MQSB=0.838502;BQB=0.302929;MQ0F=0;ICB=0.751477;HOB=0.0714286;AC=28;AN=56;DP4=51,50,56,51;MQ=43;ANN=C|intergenic_variant|MODIFIER|||||||||||||||rs110455850||||SNV|||||||||
13	63708544	A	C	DP=220;VDB=3.0279e-07;SGB=-6.41229;RPB=0.610955;MQB=3.29419e-32;MQSB=0.838749;BQB=0.505772;MQ0F=0;ICB=0.751477;HOB=0.0714286;AC=28;AN=56;DP4=52,51,56,51;MQ=43;ANN=A|intergenic_variant|MODIFIER|||||||||||||||rs110640984||||SNV|||||||||
13	63708914	C	T	DP=249;VDB=0.9431;SGB=2.10289;RPB=0.683934;MQB=1.34851e-30;MQSB=0.829118;BQB=0.246164;MQ0F=0;ICB=0.562198;HOB=0.101403;AC=25;AN=56;DP4=67,77,51,40;MQ=48;ANN=C|intergenic_variant|MODIFIER|||||||||||||||rs521797177||||SNV|||||||||
13	63709527	T	C	DP=215;VDB=0.00289949;SGB=4.95832;RPB=0.983342;MQB=6.85705e-21;MQSB=0.94931;BQB=0.472008;MQ0F=0;ICB=0.948541;HOB=0.0306122;AC=20;AN=56;DP4=65,59,43,31;MQ=45;ANN=T|intergenic_variant|MODIFIER|||||||||||||||rs716032907||||SNV|||||||||
13	63709561	T	C	DP=205;VDB=0.0284816;SGB=9.5557;RPB=0.505929;MQB=0.00611292;MQSB=0.674924;BQB=0.969879;MQ0F=0;ICB=0.0404608;HOB=0.0159439;AC=5;AN=56;DP4=83,90,7,8;MQ=43;ANN=T|intergenic_variant|MODIFIER|||||||||||||||rs525943716||||SNV|||||||||
13	63709582	C	T	DP=182;VDB=0.553933;SGB=-14.6438;RPB=0.94689;MQB=9.3997e-29;MQSB=0.438769;BQB=0.9614;MQ0F=0;ICB=0.928669;HOB=0.036352;AC=29;AN=56;DP4=40,53,43,38;MQ=43;ANN=C|intergenic_variant|MODIFIER|||||||||||||||rs134678846||||SNV|||||||||
13	63709584	T	C	DP=180;VDB=0.579025;SGB=9.55354;RPB=0.998312;MQB=6.03576e-23;MQSB=0.491621;BQB=0.937848;MQ0F=0;ICB=0.295181;HOB=0.147321;AC=21;AN=56;DP4=48,64,35,27;MQ=43;ANN=T|intergenic_variant|MODIFIER|||||||||||||||rs715549555||||SNV|||||||||
13	63709636	T	A	DP=205;VDB=0.354794;SGB=-0.591031;RPB=0.971005;MQB=0.142133;MQSB=0.829513;BQB=0.600496;MQ0F=0;ICB=0.00547945;HOB=0.00255102;AC=2;AN=56;DP4=107,93,0,3;MQ=47;ANN=T|intergenic_variant|MODIFIER|||||||||||||||rs466362515||||SNV|||||||||
13	63709748	C	G	DP=222;VDB=0.973996;SGB=20.5022;RPB=0.567618;MQB=3.5948e-13;MQSB=0.970631;BQB=0.669664;MQ0F=0;ICB=0.0404608;HOB=0.0159439;AC=5;AN=56;DP4=93,95,11,11;MQ=48;ANN=C|intergenic_variant|MODIFIER|||||||||||||||rs526537361||||SNV|||||||||
13	63709779	G	A	DP=233;VDB=0.58312;SGB=18.9351;RPB=0.843729;MQB=4.73617e-13;MQSB=0.986258;BQB=0.404573;MQ0F=0;ICB=0.0404608;HOB=0.0159439;AC=5;AN=56;DP4=105,95,10,11;MQ=46;ANN=G|intergenic_variant|MODIFIER|||||||||||||||rs518633035||||SNV|||||||||
13	63709791	G	C	DP=230;VDB=0.557722;SGB=22.0671;RPB=0.923517;MQB=9.61943e-13;MQSB=0.954049;BQB=0.634813;MQ0F=0;ICB=0.0404608;HOB=0.0159439;AC=5;AN=56;DP4=109,93,10,13;MQ=46;ANN=G|intergenic_variant|MODIFIER|||||||||||||||rs524421622||||SNV|||||||||
13	63709808	G	A	DP=237;VDB=0.409803;SGB=-35.1555;RPB=0.00215879;MQB=0.981018;MQSB=0.990041;BQB=5.98327e-13;MQ0F=0;ICB=0.119355;HOB=0.0418381;AC=13;AN=54;DP4=85,68,14,8;MQ=46;ANN=G|intergenic_variant|MODIFIER|||||||||||||||rs133035011||||SNV|||||||||
13	63709809	ATT	ATTT	INDEL;IDV=11;IMF=1;DP=238;VDB=0.794757;SGB=0.691063;MQSB=0.904557;MQ0F=0;ICB=0.446315;HOB=0.119898;AC=22;AN=56;DP4=88,60,44,34;MQ=46;ANN=TT|intergenic_variant|MODIFIER|||||||||||||||rs384936796&rs132702747||||indel|||||||||
13	63709841	A	G	DP=255;VDB=0.621962;SGB=-2.23834;RPB=0.999165;MQB=1.42951e-33;MQSB=0.937188;BQB=0.0671742;MQ0F=0;ICB=1;HOB=0;AC=28;AN=56;DP4=74,55,71,44;MQ=46;ANN=A|intergenic_variant|MODIFIER|||||||||||||||rs455140395||||SNV|||||||||
13	63709892	T	G	DP=256;VDB=0.0343725;SGB=35.0782;RPB=0.124765;MQB=1.92383e-10;MQSB=0.875918;BQB=0.985085;MQ0F=0;ICB=0.754438;HOB=0.0612245;AC=4;AN=56;DP4=126,105,10,10;MQ=47;ANN=T|intergenic_variant|MODIFIER|||||||||||||||rs523556412||||SNV|||||||||
13	63709975	T	G	DP=215;VDB=0.98517;SGB=13.821;RPB=0.839369;MQB=1.37262e-28;MQSB=0.976461;BQB=0.129344;MQ0F=0;ICB=0.914648;HOB=0.0414201;AC=24;AN=52;DP4=51,53,56,47;MQ=47;ANN=T|intergenic_variant|MODIFIER|||||||||||||||rs516990543||||SNV|||||||||
13	63710012	TAA	TA	INDEL;IDV=8;IMF=0.615385;DP=243;VDB=0.752863;SGB=22.2451;MQSB=0.949626;MQ0F=0;ICB=0.0130207;HOB=0.0057398;AC=3;AN=56;DP4=101,112,3,12;MQ=48;ANN=AA|intergenic_variant|MODIFIER|||||||||||||||rs520529893||||indel|||||||||
13	63710225	G	A	DP=238;VDB=0.0474634;SGB=18.1923;RPB=0.891859;MQB=1.98496e-34;MQSB=0.710564;BQB=0.154186;MQ0F=0;ICB=0.723388;HOB=0.0758929;AC=21;AN=56;DP4=69,69,41,46;MQ=42;ANN=G|intergenic_variant|MODIFIER|||||||||||||||rs517582141||||SNV|||||||||
13	63710232	A	G	DP=241;VDB=0.187724;SGB=24.4234;RPB=0.438475;MQB=7.97478e-37;MQSB=0.603885;BQB=0.995223;MQ0F=0;ICB=0.723388;HOB=0.0758929;AC=21;AN=56;DP4=73,69,43,49;MQ=42;ANN=A|intergenic_variant|MODIFIER|||||||||||||||rs1116812145||||SNV|||||||||
13	63710259	T	C	DP=230;VDB=0.947341;SGB=13.5721;RPB=0.542279;MQB=4.78581e-34;MQSB=0.918521;BQB=0.170819;MQ0F=0;ICB=0.876483;HOB=0.0484694;AC=22;AN=56;DP4=64,67,40,46;MQ=42;ANN=T|intergenic_variant|MODIFIER|||||||||||||||rs437367277||||SNV|||||||||
13	63710330	G	A	DP=209;VDB=0.285034;SGB=-20.211;RPB=0.726222;MQB=7.76553e-32;MQSB=0.975306;BQB=0.114736;MQ0F=0;ICB=0.908241;HOB=0.0414541;AC=31;AN=56;DP4=54,43,59,41;MQ=44;ANN=G|intergenic_variant|MODIFIER|||||||||||||||rs384516240||||SNV|||||||||
13	63710472	T	C	DP=239;VDB=0.875445;SGB=9.05406;RPB=0.196409;MQB=6.5078e-29;MQSB=0.882148;BQB=0.002189;MQ0F=0;ICB=0.876483;HOB=0.0484694;AC=22;AN=56;DP4=82,60,45,40;MQ=47;ANN=T|intergenic_variant|MODIFIER|||||||||||||||rs522451528||||SNV|||||||||
13	63710714	cATATTat	cat	INDEL;IDV=12;IMF=0.857143;DP=246;VDB=0.300076;SGB=0.792958;MQSB=0.95261;MQ0F=0.00406504;ICB=1;HOB=0;AC=28;AN=56;DP4=57,55,57,51;MQ=45;ANN=ATATTAT|intergenic_variant|MODIFIER|||||||||||||||rs525654785||||indel|||||||||
13	63710797	G	A	DP=252;VDB=0.00114952;SGB=-84.5072;RPB=0.807915;MQB=9.05641e-10;MQSB=0.263077;BQB=0.230666;MQ0F=0.00396825;ICB=0.0130207;HOB=0.0057398;AC=3;AN=56;DP4=116,117,4,13;MQ=44;ANN=G|intergenic_variant|MODIFIER|||||||||||||||||||SNV|||||||||
13	63710872	A	G	DP=278;VDB=0.78102;SGB=5.24655;RPB=0.952253;MQB=9.02133e-16;MQSB=0.484291;BQB=0.373437;MQ0F=0.0107914;ICB=0.910355;HOB=0.0408163;AC=20;AN=56;DP4=81,99,41,51;MQ=43;ANN=A|intergenic_variant|MODIFIER|||||||||||||||||||SNV|||||||||
13	63710996	T	C	DP=274;VDB=0.685519;SGB=28.6599;RPB=0.560384;MQB=4.63702e-09;MQSB=0.987203;BQB=0.863365;MQ0F=0;ICB=0.0130207;HOB=0.0057398;AC=3;AN=56;DP4=136,113,7,11;MQ=48;ANN=T|intergenic_variant|MODIFIER|||||||||||||||rs1115991825||||SNV|||||||||
13	63711058	C	T	DP=237;VDB=3.5337e-06;SGB=-37.5122;RPB=0.000114888;MQB=4.6101e-09;MQSB=0.862503;BQB=0.272113;MQ0F=0.00421941;ICB=0.0244706;HOB=0.0102041;AC=4;AN=56;DP4=105,114,6,8;MQ=46;ANN=C|intergenic_variant|MODIFIER|||||||||||||||||||SNV|||||||||
13	63711065	G	A	DP=239;VDB=0.18264;SGB=35.7341;RPB=0.480881;MQB=9.93028e-10;MQSB=0.494377;BQB=0.357745;MQ0F=0.0083682;ICB=0.880556;HOB=0.0484694;AC=6;AN=56;DP4=102,102,12,17;MQ=46;ANN=G|intergenic_variant|MODIFIER|||||||||||||||rs714574494||||SNV|||||||||
13	63711088	CTTT	CTTTT	INDEL;IDV=9;IMF=1;DP=219;VDB=0.756342;SGB=14.3404;MQSB=0.157877;MQ0F=0.00913242;ICB=0.723388;HOB=0.0758929;AC=21;AN=56;DP4=64,63,34,45;MQ=47;ANN=TTT|intergenic_variant|MODIFIER|||||||||||||||rs518663615||||indel|||||||||
13	63711142	C	T	DP=257;VDB=0.144001;SGB=9.44768;RPB=0.535089;MQB=1.14816e-33;MQSB=0.0312368;BQB=0.522032;MQ0F=0.00389105;ICB=0.928669;HOB=0.036352;AC=27;AN=56;DP4=65,56,55,74;MQ=46;ANN=C|intergenic_variant|MODIFIER|||||||||||||||rs471197378||||SNV|||||||||
13	63711217	T	C	DP=271;VDB=0.680304;SGB=15.9223;RPB=0.378437;MQB=3.37725e-13;MQSB=0.998906;BQB=0.75645;MQ0F=0;ICB=0.0404608;HOB=0.0159439;AC=5;AN=56;DP4=124,117,15,11;MQ=48;ANN=T|intergenic_variant|MODIFIER|||||||||||||||rs522277999||||SNV|||||||||
13	63711232	C	T	DP=272;VDB=0.322835;SGB=34.9868;RPB=0.999729;MQB=1.07829e-06;MQSB=0.983774;BQB=0.678086;MQ0F=0;ICB=0.00547945;HOB=0.00255102;AC=2;AN=56;DP4=134,118,9,7;MQ=48;ANN=C|intergenic_variant|MODIFIER|||||||||||||||rs109751464||||SNV|||||||||
13	63711296	G	A	DP=263;VDB=0.22493;SGB=30.5855;RPB=0.278751;MQB=2.23939e-19;MQSB=0.999266;BQB=0.889557;MQ0F=0;ICB=0.0971361;HOB=0.0336077;AC=7;AN=54;DP4=137,80,26,14;MQ=48;ANN=G|intergenic_variant|MODIFIER|||||||||||||||rs109969864||||SNV|||||||||
13	63711357	T	C	DP=282;VDB=0.812692;SGB=24.3818;RPB=0.931647;MQB=2.75244e-06;MQSB=0.261908;BQB=0.42374;MQ0F=0;ICB=0.0130207;HOB=0.0057398;AC=3;AN=56;DP4=141,113,8,8;MQ=46;ANN=T|intergenic_variant|MODIFIER|||||||||||||||rs523615141||||SNV|||||||||
13	63711801	T	C	DP=334;VDB=0.601496;SGB=-17.1961;RPB=0.555983;MQB=0.487484;MQSB=0.0702508;BQB=0.426312;MQ0F=0.0598802;ICB=0.0404608;HOB=0.0159439;AC=5;AN=56;DP4=184,122,12,10;MQ=38;ANN=T|intergenic_variant|MODIFIER|||||||||||||||rs519168995||||SNV|||||||||
13	63711854	C	T	DP=251;VDB=8.96869e-09;SGB=-99.2479;RPB=1.03102e-05;MQB=8.45067e-14;MQSB=0.959078;BQB=0.97378;MQ0F=0.0318725;ICB=0.0127499;HOB=0.0408163;AC=8;AN=56;DP4=109,97,24,9;MQ=41;ANN=C|intergenic_variant|MODIFIER|||||||||||||||||||SNV|||||||||
13	63711940	G	A	DP=288;VDB=8.8316e-06;SGB=-61.0966;RPB=0.111811;MQB=2.87261e-16;MQSB=0.990118;BQB=0.925556;MQ0F=0.0381944;ICB=0.00547945;HOB=0.00255102;AC=2;AN=56;DP4=131,124,11,16;MQ=44;ANN=G|intergenic_variant|MODIFIER|||||||||||||||||||SNV|||||||||
13	63712006	T	C	DP=302;VDB=0.669765;SGB=5.03488;RPB=0.259142;MQB=0.029135;MQSB=0.0132312;BQB=0.823053;MQ0F=0.0496689;ICB=0.0130207;HOB=0.0057398;AC=3;AN=56;DP4=127,155,8,4;MQ=42;ANN=T|intergenic_variant|MODIFIER|||||||||||||||rs1114478941||||SNV|||||||||
13	63712045	C	A	DP=301;VDB=0.410949;SGB=-119.641;RPB=0.534959;MQB=3.38075e-22;MQSB=0.00983459;BQB=0.025841;MQ0F=0.0332226;ICB=0.0244706;HOB=0.0102041;AC=4;AN=56;DP4=136,119,0,38;MQ=45;ANN=C|intergenic_variant|MODIFIER|||||||||||||||||||SNV|||||||||
13	63712051	C	Ct	INDEL;IDV=4;IMF=0.5;DP=303;VDB=0.817266;SGB=-62.3018;MQSB=0.385261;MQ0F=0.0363036;ICB=0.0130207;HOB=0.0057398;AC=3;AN=56;DP4=136,125,0,17;MQ=48;ANN=-|intergenic_variant|MODIFIER|||||||||||||||||||deletion|||||||||
13	63712406	T	C	DP=229;VDB=0.373712;SGB=30.798;RPB=0.981658;MQB=1.10296e-10;MQSB=0.847082;BQB=0.98435;MQ0F=0;ICB=0.0130207;HOB=0.0057398;AC=3;AN=56;DP4=109,96,12,7;MQ=49;ANN=T|intergenic_variant|MODIFIER|||||||||||||||rs516228796||||SNV|||||||||
13	63712491	G	A	DP=237;VDB=0.875462;SGB=-7.74565;RPB=0.259368;MQB=3.01202e-33;MQSB=0.696453;BQB=0.585955;MQ0F=0;ICB=0.999636;HOB=0.00255102;AC=26;AN=56;DP4=61,65,52,46;MQ=47;ANN=G|intergenic_variant|MODIFIER|||||||||||||||rs521203429||||SNV|||||||||
13	63712713	G	T	DP=223;VDB=0.139146;SGB=-2.59943;RPB=0.515761;MQB=1.90988e-33;MQSB=0.931783;BQB=0.389711;MQ0F=0;ICB=0.832319;HOB=0.058299;AC=25;AN=54;DP4=64,52,51,42;MQ=43;ANN=G|intergenic_variant|MODIFIER|||||||||||||||rs1115464249||||SNV|||||||||
13	63712716	G	A	DP=219;VDB=0.118602;SGB=-4.22543;RPB=0.99959;MQB=3.09405e-34;MQSB=0.995134;BQB=0.809881;MQ0F=0;ICB=0.730783;HOB=0.0776627;AC=27;AN=52;DP4=59,51,55,44;MQ=43;ANN=G|intergenic_variant|MODIFIER|||||||||||||||rs722439900||||SNV|||||||||
13	63712753	G	C	DP=242;VDB=0.316268;SGB=3.70268;RPB=0.979625;MQB=0.000393147;MQSB=0.996897;BQB=0.873501;MQ0F=0;ICB=0.0130207;HOB=0.0057398;AC=3;AN=56;DP4=107,111,4,7;MQ=43;ANN=G|intergenic_variant|MODIFIER|||||||||||||||rs524749315||||SNV|||||||||
13	63712794	A	G	DP=270;VDB=0.85282;SGB=14.1227;RPB=0.799476;MQB=5.59376e-28;MQSB=0.88401;BQB=0.992771;MQ0F=0;ICB=0.876483;HOB=0.0484694;AC=22;AN=56;DP4=79,78,45,54;MQ=45;ANN=A|intergenic_variant|MODIFIER|||||||||||||||rs516813959||||SNV|||||||||
13	63712891	C	T	DP=242;VDB=0.166564;SGB=16.9859;RPB=0.463118;MQB=1.71632e-31;MQSB=0.918553;BQB=0.544988;MQ0F=0;ICB=0.876483;HOB=0.0484694;AC=22;AN=56;DP4=74,66,47,45;MQ=47;ANN=C|intergenic_variant|MODIFIER|||||||||||||||rs521087334||||SNV|||||||||
13	63712977	G	A	DP=236;VDB=0.388723;SGB=17.9695;RPB=0.889982;MQB=2.62093e-07;MQSB=0.566154;BQB=0.859379;MQ0F=0.0127119;ICB=0.014069;HOB=0.00617284;AC=3;AN=54;DP4=113,100,6,7;MQ=45;ANN=G|intergenic_variant|MODIFIER|||||||||||||||||||SNV|||||||||
13	63712981	G	C	DP=240;VDB=0.162303;SGB=-8.22615;RPB=0.968488;MQB=7.22451e-26;MQSB=0.560223;BQB=0.963872;MQ0F=0.0125;ICB=0.967609;HOB=0.0246914;AC=24;AN=54;DP4=79,55,41,54;MQ=45;ANN=G|intergenic_variant|MODIFIER|||||||||||||||rs718612173||||SNV|||||||||
13	63713027	C	T	DP=245;VDB=0.257579;SGB=8.68908;RPB=0.966286;MQB=0.0137413;MQSB=0.887808;BQB=0.457268;MQ0F=0.0122449;ICB=0.00547945;HOB=0.00255102;AC=2;AN=56;DP4=107,124,4,3;MQ=47;ANN=C|intergenic_variant|MODIFIER|||||||||||||||rs721906894||||SNV|||||||||
13	63713232	A	G	DP=218;VDB=0.6113;SGB=1.63635;RPB=0.681619;MQB=3.80165e-21;MQSB=0.931755;BQB=0.998504;MQ0F=0.0137615;ICB=0.908241;HOB=0.0414541;AC=25;AN=56;DP4=56,56,49,46;MQ=46;ANN=A|intergenic_variant|MODIFIER|||||||||||||||rs524630581||||SNV|||||||||
13	63713299	T	C	DP=211;VDB=0.259674;SGB=11.0207;RPB=0.913521;MQB=0.00349306;MQSB=0.908597;BQB=0.983981;MQ0F=0.014218;ICB=0.00547945;HOB=0.00255102;AC=2;AN=56;DP4=105,95,1,7;MQ=45;ANN=T|intergenic_variant|MODIFIER|||||||||||||||rs518128449||||SNV|||||||||
13	63713342	T	C	DP=182;VDB=0.412824;SGB=-19.8424;RPB=0.077181;MQB=4.49505e-27;MQSB=0.909109;BQB=0.0980259;MQ0F=0;ICB=0.751477;HOB=0.0714286;AC=28;AN=56;DP4=51,47,42,35;MQ=45;ANN=T|intergenic_variant|MODIFIER|||||||||||||||rs383505498||||SNV|||||||||
13	63713374	T	C	DP=183;VDB=0.779453;SGB=0.990816;RPB=0.565274;MQB=1.90629e-24;MQSB=0.736611;BQB=0.566192;MQ0F=0;ICB=0.963783;HOB=0.0266272;AC=22;AN=52;DP4=57,55,37,28;MQ=46;ANN=T|intergenic_variant|MODIFIER|||||||||||||||rs525204803||||SNV|||||||||
13	63713461	T	C	DP=227;VDB=0.924527;SGB=-3.34288;RPB=0.60947;MQB=1.82355e-28;MQSB=0.590738;BQB=0.00227915;MQ0F=0;ICB=0.688436;HOB=0.0816327;AC=24;AN=56;DP4=58,57,42,51;MQ=47;ANN=T|intergenic_variant|MODIFIER|||||||||||||||rs1117411498||||SNV|||||||||
13	63713667	A	G	DP=231;VDB=0.892765;SGB=-0.591031;RPB=0.972394;MQB=0.0130226;MQSB=0.97357;BQB=0.447627;MQ0F=0;ICB=0.00547945;HOB=0.00255102;AC=2;AN=56;DP4=112,110,1,2;MQ=49;ANN=A|intergenic_variant|MODIFIER|||||||||||||||rs442090223||||SNV|||||||||
13	63713874	A	G	DP=244;VDB=0.946579;SGB=11.5139;RPB=0.507448;MQB=2.82866e-35;MQSB=0.914335;BQB=0.505108;MQ0F=0;ICB=0.876483;HOB=0.0484694;AC=22;AN=56;DP4=73,70,40,51;MQ=45;ANN=A|intergenic_variant|MODIFIER|||||||||||||||rs461999812||||SNV|||||||||
13	63713883	C	G	DP=241;VDB=0.470392;SGB=-0.311867;RPB=0.791772;MQB=1.05191e-34;MQSB=0.986056;BQB=0.938858;MQ0F=0;ICB=0.908241;HOB=0.0414541;AC=25;AN=56;DP4=65,62,51,51;MQ=45;ANN=C|intergenic_variant|MODIFIER|||||||||||||||rs724007617||||SNV|||||||||
13	63714036	T	C	DP=193;VDB=0.169891;SGB=11.0206;RPB=0.140627;MQB=3.23099e-05;MQSB=0.971796;BQB=0.126445;MQ0F=0;ICB=0.00547945;HOB=0.00255102;AC=2;AN=56;DP4=83,86,3,5;MQ=49;ANN=T|intergenic_variant|MODIFIER|||||||||||||||rs717076398||||SNV|||||||||
13	63714345	C	A	DP=184;VDB=0.943964;SGB=-0.591031;RPB=0.930294;MQB=0.185231;MQSB=0.00230599;BQB=0.828163;MQ0F=0;ICB=0.00547945;HOB=0.00255102;AC=2;AN=56;DP4=99,70,2,1;MQ=46;ANN=C|intergenic_variant|MODIFIER|||||||||||||||||||SNV|||||||||
13	63714394	G	A	DP=132;VDB=0.459958;SGB=7.58706;RPB=0.992456;MQB=1.61761e-17;MQSB=0.778251;BQB=0.991758;MQ0F=0;ICB=0.23432;HOB=0.163923;AC=25;AN=54;DP4=24,33,19,39;MQ=47;ANN=G|intergenic_variant|MODIFIER|||||||||||||||rs519209027||||SNV|||||||||
13	63714498	G	T	DP=179;VDB=0.99016;SGB=24.4374;RPB=0.871457;MQB=2.30127e-07;MQSB=0.808969;BQB=0.627463;MQ0F=0;ICB=0.00547945;HOB=0.00255102;AC=2;AN=56;DP4=79,70,4,8;MQ=49;ANN=G|intergenic_variant|MODIFIER|||||||||||||||rs524235732||||SNV|||||||||
13	63714719	C	T	DP=237;VDB=0.217488;SGB=8.68908;RPB=0.791974;MQB=0.236161;MQSB=0.972979;BQB=0.629343;MQ0F=0;ICB=0.00547945;HOB=0.00255102;AC=2;AN=56;DP4=137,91,4,3;MQ=46;ANN=C|intergenic_variant|MODIFIER|||||||||||||||rs523361486||||SNV|||||||||
13	63714723	A	G	DP=230;VDB=0.039782;SGB=11.0982;RPB=0.887796;MQB=1.63993e-33;MQSB=0.985366;BQB=0.949234;MQ0F=0;ICB=0.876483;HOB=0.0484694;AC=22;AN=56;DP4=79,55,56,34;MQ=46;ANN=A|intergenic_variant|MODIFIER|||||||||||||||rs516871307||||SNV|||||||||
13	63714754	G	A	DP=217;VDB=0.812742;SGB=-9.9638;RPB=0.42468;MQB=1.53337e-30;MQSB=0.999999;BQB=0.0589146;MQ0F=0;ICB=0.832319;HOB=0.058299;AC=25;AN=54;DP4=69,46,55,31;MQ=45;ANN=G|intergenic_variant|MODIFIER|||||||||||||||rs520421063||||SNV|||||||||
13	63715030	CT	CTTT	INDEL;IDV=3;IMF=0.6;DP=270;VDB=0.7823;SGB=4.03072;MQSB=0.99397;MQ0F=0;ICB=0.00547945;HOB=0.00255102;AC=2;AN=56;DP4=130,131,4,1;MQ=49;ANN=T|intergenic_variant|MODIFIER|||||||||||||||rs516767837||||indel|||||||||
13	63715044	T	G	DP=266;VDB=0.646346;SGB=1.71039;RPB=0.719499;MQB=0.00328909;MQSB=0.995355;BQB=0.339199;MQ0F=0;ICB=0.00129827;HOB=0.000637755;AC=1;AN=56;DP4=132,127,3,1;MQ=49;ANN=T|intergenic_variant|MODIFIER|||||||||||||||rs520292783||||SNV|||||||||
13	63715117	G	A	DP=224;VDB=0.0536475;SGB=8.68943;RPB=0.778431;MQB=0.000143988;MQSB=0.814755;BQB=0.617351;MQ0F=0;ICB=0.00547945;HOB=0.00255102;AC=2;AN=56;DP4=107,99,5,2;MQ=48;ANN=G|intergenic_variant|MODIFIER|||||||||||||||rs450716412||||SNV|||||||||
13	63715225	T	C	DP=213;VDB=0.247465;SGB=9.54227;RPB=0.244357;MQB=6.98905e-30;MQSB=0.873311;BQB=0.263562;MQ0F=0;ICB=0.950924;HOB=0.0299745;AC=25;AN=56;DP4=54,56,45,51;MQ=47;ANN=T|intergenic_variant|MODIFIER|||||||||||||||rs524544951||||SNV|||||||||
13	63715387	C	T	DP=223;VDB=0.796373;SGB=21.8028;RPB=0.658404;MQB=2.01094e-07;MQSB=0.584422;BQB=0.945819;MQ0F=0;ICB=0.00590842;HOB=0.00274348;AC=2;AN=54;DP4=113,97,3,8;MQ=49;ANN=C|intergenic_variant|MODIFIER|||||||||||||||rs457892855||||SNV|||||||||
13	63715800	C	G	DP=199;VDB=0.365996;SGB=-6.69711;RPB=0.971379;MQB=2.26718e-26;MQSB=0.627156;BQB=0.761074;MQ0F=0;ICB=0.908241;HOB=0.0414541;AC=25;AN=56;DP4=57,56,39,39;MQ=46;ANN=C|intergenic_variant|MODIFIER|||||||||||||||rs517852276||||SNV|||||||||
13	63715835	A	G	DP=205;VDB=0.086868;SGB=11.0207;RPB=0.304141;MQB=0.245663;MQSB=0.348128;BQB=0.301253;MQ0F=0;ICB=0.00547945;HOB=0.00255102;AC=2;AN=56;DP4=93,101,4,4;MQ=46;ANN=A|intergenic_variant|MODIFIER|||||||||||||||rs477814092||||SNV|||||||||
13	63715870	T	C	DP=212;VDB=0.582636;SGB=16.8215;RPB=0.992207;MQB=2.77193e-32;MQSB=0.10986;BQB=0.60125;MQ0F=0;ICB=0.810584;HOB=0.0612245;AC=24;AN=56;DP4=66,47,41,55;MQ=45;ANN=T|intergenic_variant|MODIFIER|||||||||||||||rs526408294||||SNV|||||||||
13	63715923	G	C	DP=228;VDB=0.918537;SGB=1.242;RPB=0.599156;MQB=3.67123e-31;MQSB=0.483597;BQB=0.66243;MQ0F=0;ICB=0.928669;HOB=0.036352;AC=29;AN=56;DP4=57,39,67,49;MQ=45;ANN=G|intergenic_variant|MODIFIER|||||||||||||||rs378329976||||SNV|||||||||
13	63716020	G	A	DP=228;VDB=0.38912;SGB=24.4439;RPB=0.55477;MQB=6.45419e-08;MQSB=0.999544;BQB=0.825823;MQ0F=0;ICB=0.00547945;HOB=0.00255102;AC=2;AN=56;DP4=135,76,7,5;MQ=49;ANN=G|intergenic_variant|MODIFIER|||||||||||||||rs718072100||||SNV|||||||||
13	63716139	A	T	DP=273;VDB=0.561637;SGB=-0.293574;RPB=0.902421;MQB=0.000179121;MQSB=0.986253;BQB=0.84373;MQ0F=0;ICB=0.00547945;HOB=0.00255102;AC=2;AN=56;DP4=121,134,4,4;MQ=49;ANN=A|intergenic_variant|MODIFIER|||||||||||||||rs446489286||||SNV|||||||||
13	63716273	G	C	DP=210;VDB=0.878115;SGB=-12.0247;RPB=0.815837;MQB=6.27029e-22;MQSB=0.0110806;BQB=0.265359;MQ0F=0;ICB=0.950924;HOB=0.0299745;AC=25;AN=56;DP4=59,44,47,19;MQ=46;ANN=G|intergenic_variant|MODIFIER|||||||||||||||rs442197111||||SNV|||||||||
13	63716282	TGGGGGGGGGGGG	TGGGGGGGGGG	INDEL;IDV=6;IMF=0.666667;DP=202;VDB=0.00735342;SGB=-10.6748;MQSB=0.421589;MQ0F=0;ICB=0.293501;HOB=0.0246914;AC=12;AN=54;DP4=30,34,22,14;MQ=48;ANN=GGGGGGGGGGGG|intergenic_variant|MODIFIER|||||||||||||||||||indel|||||||||
13	63716590	T	G	DP=216;VDB=0.427991;SGB=15.6739;RPB=0.567131;MQB=0.00237292;MQSB=0.97463;BQB=0.908713;MQ0F=0;ICB=0.00139713;HOB=0.000685871;AC=1;AN=54;DP4=99,106,4,2;MQ=47;ANN=T|intergenic_variant|MODIFIER|||||||||||||||rs719404300||||SNV|||||||||
13	63716626	G	T	DP=229;VDB=0.963585;SGB=-4.65164;RPB=0.645967;MQB=3.3682e-34;MQSB=0.999916;BQB=0.999931;MQ0F=0;ICB=0.908241;HOB=0.0414541;AC=31;AN=56;DP4=61,40,64,54;MQ=45;ANN=G|intergenic_variant|MODIFIER|||||||||||||||rs110593476||||SNV|||||||||
13	63716669	A	G	DP=243;VDB=0.432212;SGB=-8.76759;RPB=0.548217;MQB=3.74392e-34;MQSB=0.938857;BQB=0.349603;MQ0F=0;ICB=0.908241;HOB=0.0414541;AC=25;AN=56;DP4=79,58,56,37;MQ=44;ANN=A|intergenic_variant|MODIFIER|||||||||||||||rs516089291||||SNV|||||||||
13	63716729	T	C	DP=218;VDB=0.323572;SGB=-9.89858;RPB=0.953428;MQB=9.15318e-30;MQSB=0.821511;BQB=0.337467;MQ0F=0;ICB=0.994184;HOB=0.0102041;AC=24;AN=56;DP4=78,52,41,35;MQ=47;ANN=T|intergenic_variant|MODIFIER|||||||||||||||rs520374895||||SNV|||||||||
13	63717150	A	G	DP=246;VDB=0.718518;SGB=-8.38583;RPB=0.642449;MQB=1.69613e-34;MQSB=0.0693483;BQB=0.0948133;MQ0F=0;ICB=0.908241;HOB=0.0414541;AC=25;AN=56;DP4=79,63,39,55;MQ=47;ANN=A|intergenic_variant|MODIFIER|||||||||||||||rs523894091||||SNV|||||||||
13	63717389	A	G	DP=227;VDB=0.722159;SGB=29.7407;RPB=0.742521;MQB=2.36641e-07;MQSB=0.937434;BQB=0.652397;MQ0F=0;ICB=0.00547945;HOB=0.00255102;AC=2;AN=56;DP4=99,109,11,3;MQ=49;ANN=A|intergenic_variant|MODIFIER|||||||||||||||rs109925659||||SNV|||||||||
13	63717395	CTG	CTGAAGATG	INDEL;IDV=6;IMF=0.5;DP=229;VDB=0.0381654;SGB=10.5028;MQSB=0.954191;MQ0F=0;ICB=0.0244706;HOB=0.0102041;AC=4;AN=56;DP4=98,105,6,8;MQ=49;ANN=TG|intergenic_variant|MODIFIER|||||||||||||||||||indel|||||||||
13	63717441	atct	atcttct	INDEL;IDV=2;IMF=0.333333;DP=242;VDB=0.931062;SGB=2.47881;MQSB=0.980238;MQ0F=0;ICB=0.00129827;HOB=0.000637755;AC=1;AN=56;DP4=114,109,2,0;MQ=49;ANN=TCT|intergenic_variant|MODIFIER|||||||||||||||rs515970928||||indel|||||||||
13	63717623	C	T	DP=239;VDB=0.187325;SGB=37.6303;RPB=0.934338;MQB=9.2883e-11;MQSB=0.88701;BQB=0.729324;MQ0F=0;ICB=0.00547945;HOB=0.00255102;AC=2;AN=56;DP4=120,98,6,11;MQ=49;ANN=C|intergenic_variant|MODIFIER|||||||||||||||rs109768208||||SNV|||||||||
13	63717656	C	G	DP=249;VDB=0.557167;SGB=29.7157;RPB=0.522841;MQB=1.87487e-08;MQSB=0.920342;BQB=0.728687;MQ0F=0;ICB=0.00547945;HOB=0.00255102;AC=2;AN=56;DP4=125,105,6,8;MQ=48;ANN=C|intergenic_variant|MODIFIER|||||||||||||||rs110629010||||SNV|||||||||
13	63717695	A	G	DP=233;VDB=0.397076;SGB=-5.6048;RPB=0.660701;MQB=0.183944;MQSB=0.765679;BQB=0.505006;MQ0F=0;ICB=0.00547945;HOB=0.00255102;AC=2;AN=56;DP4=119,103,3,1;MQ=47;ANN=A|intergenic_variant|MODIFIER|||||||||||||||rs435132178||||SNV|||||||||
13	63717712	A	G	DP=231;VDB=0.27073;SGB=-3.10772;RPB=0.94165;MQB=2.38607e-26;MQSB=0.85506;BQB=0.0121037;MQ0F=0;ICB=0.908241;HOB=0.0414541;AC=25;AN=56;DP4=67,61,42,46;MQ=46;ANN=A|intergenic_variant|MODIFIER|||||||||||||||rs717809582||||SNV|||||||||
13	63717739	T	C	DP=249;VDB=0.187998;SGB=4.03072;RPB=0.437028;MQB=0.100326;MQSB=0.886032;BQB=0.869597;MQ0F=0;ICB=0.00547945;HOB=0.00255102;AC=2;AN=56;DP4=106,124,2,3;MQ=46;ANN=T|intergenic_variant|MODIFIER|||||||||||||||rs719666500||||SNV|||||||||
13	63717769	T	C	DP=256;VDB=0.591265;SGB=-9.58776;RPB=0.944056;MQB=9.05599e-35;MQSB=0.999673;BQB=0.842678;MQ0F=0;ICB=0.736022;HOB=0.0739796;AC=26;AN=56;DP4=61,84,42,58;MQ=46;ANN=T|intergenic_variant|MODIFIER|||||||||||||||rs525140653||||SNV|||||||||
13	63718017	C	G	DP=221;VDB=0.549763;SGB=3.87185;RPB=0.358972;MQB=1.5161e-28;MQSB=0.325612;BQB=0.613437;MQ0F=0;ICB=0.908241;HOB=0.0414541;AC=25;AN=56;DP4=51,64,52,47;MQ=44;ANN=C|intergenic_variant|MODIFIER|||||||||||||||rs517168719||||SNV|||||||||
13	63718034	G	C	DP=216;VDB=0.902864;SGB=1.61387;RPB=0.967428;MQB=4.12269e-29;MQSB=0.18775;BQB=0.992677;MQ0F=0;ICB=0.928669;HOB=0.036352;AC=27;AN=56;DP4=44,60,53,52;MQ=44;ANN=G|intergenic_variant|MODIFIER|||||||||||||||rs522904752||||SNV|||||||||
13	63718058	T	C	DP=242;VDB=0.0907041;SGB=11.0208;RPB=0.857871;MQB=0.00397573;MQSB=0.414942;BQB=0.95514;MQ0F=0;ICB=0.00547945;HOB=0.00255102;AC=2;AN=56;DP4=101,129,2,6;MQ=46;ANN=T|intergenic_variant|MODIFIER|||||||||||||||rs526406118||||SNV|||||||||
13	63718080	TTGTGT	TTGTGTGT	INDEL;IDV=13;IMF=0.928571;DP=240;VDB=5.69138e-05;SGB=-2.61801;MQSB=0.770459;MQ0F=0;ICB=0.908241;HOB=0.0414541;AC=25;AN=56;DP4=41,89,41,52;MQ=47;ANN=TGTGT|intergenic_variant|MODIFIER|||||||||||||||rs518490768||||indel|||||||||
13	63718084	C	G	DP=246;VDB=0.295418;SGB=24.4374;RPB=0.910818;MQB=1.77872e-05;MQSB=0.999034;BQB=0.138743;MQ0F=0;ICB=0.00693241;HOB=0.0032;AC=2;AN=50;DP4=41,88,5,7;MQ=48;ANN=C|intergenic_variant|MODIFIER|||||||||||||||rs110023559||||SNV|||||||||
13	63718205	T	C	DP=259;VDB=0.0729647;SGB=-0.0016788;RPB=0.119945;MQB=2.67617e-33;MQSB=0.0526302;BQB=0.996914;MQ0F=0;ICB=0.908241;HOB=0.0414541;AC=25;AN=56;DP4=81,58,49,58;MQ=45;ANN=T|intergenic_variant|MODIFIER|||||||||||||||rs527021101||||SNV|||||||||
13	63718229	G	C	DP=239;VDB=0.659822;SGB=-9.01131;RPB=0.728662;MQB=2.9751e-36;MQSB=0.155115;BQB=0.621705;MQ0F=0;ICB=0.928669;HOB=0.036352;AC=27;AN=56;DP4=66,53,44,63;MQ=43;ANN=G|intergenic_variant|MODIFIER|||||||||||||||rs448901903||||SNV|||||||||
13	63718285	A	G	DP=225;VDB=0.381769;SGB=4.90395;RPB=0.361204;MQB=1.07125e-33;MQSB=0.644424;BQB=0.423956;MQ0F=0;ICB=0.928669;HOB=0.036352;AC=27;AN=56;DP4=58,50,50,60;MQ=45;ANN=A|intergenic_variant|MODIFIER|||||||||||||||rs110720397||||SNV|||||||||
13	63718416	C	T	DP=240;VDB=0.832024;SGB=-8.87729;RPB=0.954027;MQB=4.55454e-18;MQSB=0.303904;BQB=0.522931;MQ0F=0.0416667;ICB=0.928669;HOB=0.036352;AC=27;AN=56;DP4=60,61,56,51;MQ=40;ANN=C|intergenic_variant|MODIFIER|||||||||||||||rs480036605||||SNV|||||||||
13	63718423	T	C	DP=240;VDB=0.486453;SGB=9.24919;RPB=0.824008;MQB=2.08439e-19;MQSB=0.28035;BQB=0.58366;MQ0F=0.0416667;ICB=0.994184;HOB=0.0102041;AC=24;AN=56;DP4=61,65,52,44;MQ=39;ANN=T|intergenic_variant|MODIFIER|||||||||||||||rs523991106||||SNV|||||||||
13	63718533	A	C	DP=232;VDB=0.292069;SGB=1.0892;RPB=0.999999;MQB=3.37581e-18;MQSB=0.763605;BQB=0.401078;MQ0F=0;ICB=1;HOB=0;AC=28;AN=56;DP4=60,48,65,42;MQ=44;ANN=A|intergenic_variant|MODIFIER|||||||||||||||rs516028300||||SNV|||||||||
13	63718749	T	C	DP=248;VDB=0.58304;SGB=11.4606;RPB=0.980456;MQB=3.87656e-35;MQSB=0.992757;BQB=0.80674;MQ0F=0;ICB=0.908241;HOB=0.0414541;AC=25;AN=56;DP4=54,67,61,56;MQ=47;ANN=T|intergenic_variant|MODIFIER|||||||||||||||rs521062784||||SNV|||||||||
13	63718908	G	A	DP=262;VDB=0.507521;SGB=4.65601;RPB=0.499847;MQB=1.5336e-38;MQSB=0.846909;BQB=0.523375;MQ0F=0;ICB=0.999636;HOB=0.00255102;AC=26;AN=56;DP4=86,56,56,52;MQ=45;ANN=G|intergenic_variant|MODIFIER|||||||||||||||rs523201547||||SNV|||||||||
13	63718934	G	T	DP=241;VDB=0.790746;SGB=-10.839;RPB=0.81347;MQB=2.64186e-36;MQSB=0.753272;BQB=0.346054;MQ0F=0;ICB=0.751477;HOB=0.0714286;AC=28;AN=56;DP4=76,38,64,50;MQ=44;ANN=G|intergenic_variant|MODIFIER|||||||||||||||rs110358842||||SNV|||||||||
13	63719106	A	T	DP=263;VDB=0.811811;SGB=1.71005;RPB=0.75457;MQB=0.338197;MQSB=0.857833;BQB=0.998578;MQ0F=0;ICB=0.00547945;HOB=0.00255102;AC=2;AN=56;DP4=107,134,1,3;MQ=46;ANN=A|intergenic_variant|MODIFIER|||||||||||||||rs722189523||||SNV|||||||||
13	63719107	T	A	DP=264;VDB=2.63727e-05;SGB=7.86877;RPB=0.586199;MQB=1.30474e-34;MQSB=0.809158;BQB=0.776073;MQ0F=0;ICB=0.994184;HOB=0.0102041;AC=24;AN=56;DP4=60,78,47,58;MQ=46;ANN=T|intergenic_variant|MODIFIER|||||||||||||||rs457619323||||SNV|||||||||
13	63719159	G	T	DP=280;VDB=0.49854;SGB=-4.8803;RPB=0.165586;MQB=2.70451e-43;MQSB=0.573695;BQB=0.983595;MQ0F=0;ICB=0.736022;HOB=0.0739796;AC=30;AN=56;DP4=53,69,72,70;MQ=43;ANN=G|intergenic_variant|MODIFIER|||||||||||||||rs385460958||||SNV|||||||||
13	63719197	G	A	DP=261;VDB=0.0358235;SGB=2.89448;RPB=0.992462;MQB=1.31022e-36;MQSB=0.727944;BQB=0.00033406;MQ0F=0;ICB=0.999636;HOB=0.00255102;AC=26;AN=56;DP4=62,71,60,60;MQ=44;ANN=G|intergenic_variant|MODIFIER|||||||||||||||rs525047476||||SNV|||||||||
13	63719378	G	A	DP=242;VDB=0.966712;SGB=6.20199;RPB=0.0204371;MQB=2.49647e-34;MQSB=0.13559;BQB=0.158233;MQ0F=0;ICB=0.908241;HOB=0.0414541;AC=25;AN=56;DP4=67,58,50,63;MQ=45;ANN=G|intergenic_variant|MODIFIER|||||||||||||||rs453429975||||SNV|||||||||
13	63719393	C	T	DP=240;VDB=0.835221;SGB=-8.81841;RPB=0.494324;MQB=1.95145e-36;MQSB=0.218012;BQB=0.547315;MQ0F=0;ICB=0.928669;HOB=0.036352;AC=27;AN=56;DP4=64,57,49,57;MQ=44;ANN=C|intergenic_variant|MODIFIER|||||||||||||||rs380198660||||SNV|||||||||
13	63719526	A	G	DP=257;VDB=0.286771;SGB=-4.55984;RPB=0.87373;MQB=6.96301e-37;MQSB=0.878681;BQB=0.385727;MQ0F=0;ICB=0.928669;HOB=0.036352;AC=27;AN=56;DP4=73,54,61,62;MQ=47;ANN=A|intergenic_variant|MODIFIER|||||||||||||||rs442104842||||SNV|||||||||
13	63719602	A	C	DP=244;VDB=0.1313;SGB=-3.34007;RPB=0.719457;MQB=9.58647e-39;MQSB=0.985648;BQB=0.0414959;MQ0F=0;ICB=0.928669;HOB=0.036352;AC=27;AN=56;DP4=73,57,63,46;MQ=46;ANN=A|intergenic_variant|MODIFIER|||||||||||||||rs462123862||||SNV|||||||||
13	63719689	T	C	DP=265;VDB=0.74132;SGB=1.08261;RPB=0.95149;MQB=8.31338e-39;MQSB=0.904435;BQB=0.515343;MQ0F=0;ICB=0.999636;HOB=0.00255102;AC=26;AN=56;DP4=70,71,50,63;MQ=47;ANN=T|intergenic_variant|MODIFIER|||||||||||||||rs133376742||||SNV|||||||||
13	63719713	A	G	DP=264;VDB=0.256052;SGB=13.3526;RPB=0.927216;MQB=4.45283e-05;MQSB=0.950445;BQB=0.980186;MQ0F=0;ICB=0.00547945;HOB=0.00255102;AC=2;AN=56;DP4=116,133,3,6;MQ=47;ANN=A|intergenic_variant|MODIFIER|||||||||||||||rs720445672||||SNV|||||||||
13	63719914	T	C	DP=271;VDB=0.651328;SGB=15.6739;RPB=0.989781;MQB=0.000179212;MQSB=0.828591;BQB=0.998681;MQ0F=0;ICB=0.00129827;HOB=0.000637755;AC=1;AN=56;DP4=122,136,4,2;MQ=49;ANN=T|intergenic_variant|MODIFIER|||||||||||||||rs519764592||||SNV|||||||||
13	63720012	G	A	DP=252;VDB=0.297341;SGB=-15.8228;RPB=0.0529587;MQB=1.9795e-33;MQSB=0.557595;BQB=0.824687;MQ0F=0;ICB=0.994184;HOB=0.0102041;AC=24;AN=56;DP4=85,64,60,31;MQ=46;ANN=G|intergenic_variant|MODIFIER|||||||||||||||rs521864867||||SNV|||||||||
13	63720062	C	T	DP=196;VDB=0.0253587;SGB=-16.7156;RPB=0.000540083;MQB=1.09879e-20;MQSB=0.995869;BQB=0.304872;MQ0F=0;ICB=0.740818;HOB=0.0740741;AC=18;AN=54;DP4=82,66,21,18;MQ=45;ANN=C|intergenic_variant|MODIFIER|||||||||||||||rs133434166||||SNV|||||||||
13	63720080	G	A	DP=190;VDB=0.999177;SGB=-33.6969;RPB=0.992353;MQB=3.03e-19;MQSB=0.836519;BQB=0.000813948;MQ0F=0;ICB=0.859966;HOB=0.0510204;AC=16;AN=56;DP4=76,65,16,20;MQ=44;ANN=G|intergenic_variant|MODIFIER|||||||||||||||rs523258451||||SNV|||||||||
13	63720088	A	G	DP=180;VDB=0.993407;SGB=-24.0258;RPB=0.14104;MQB=3.13594e-18;MQSB=0.987776;BQB=3.98856e-05;MQ0F=0;ICB=0.700465;HOB=0.0790816;AC=18;AN=56;DP4=68,65,16,18;MQ=44;ANN=A|intergenic_variant|MODIFIER|||||||||||||||rs1115269301||||SNV|||||||||
13	63720091	G	A	DP=180;VDB=0.963806;SGB=-12.1741;RPB=0.0520161;MQB=3.95487e-17;MQSB=0.866095;BQB=2.23417e-05;MQ0F=0;ICB=0.771761;HOB=0.0679012;AC=15;AN=54;DP4=69,65,13,20;MQ=44;ANN=G|intergenic_variant|MODIFIER|||||||||||||||rs1117920163||||SNV|||||||||
13	63720131	A	G	DP=201;VDB=0.0360828;SGB=-1.62518;RPB=0.0230862;MQB=0.00854034;MQSB=0.591918;BQB=0.707353;MQ0F=0;ICB=0.0130207;HOB=0.0057398;AC=3;AN=56;DP4=84,104,5,2;MQ=45;ANN=A|intergenic_variant|MODIFIER|||||||||||||||rs516683291||||SNV|||||||||
13	63720144	C	T	DP=213;VDB=0.00315155;SGB=-10.1075;RPB=0.000310612;MQB=7.91767e-29;MQSB=0.273434;BQB=0.7257;MQ0F=0;ICB=0.908241;HOB=0.0414541;AC=25;AN=56;DP4=63,59,31,54;MQ=45;ANN=C|intergenic_variant|MODIFIER|||||||||||||||rs518794413||||SNV|||||||||
13	63720233	G	C	DP=243;VDB=0.635511;SGB=-9.97897;RPB=0.401709;MQB=3.99972e-32;MQSB=0.894771;BQB=0.963647;MQ0F=0;ICB=0.736022;HOB=0.0739796;AC=26;AN=56;DP4=42,86,37,63;MQ=47;ANN=G|intergenic_variant|MODIFIER|||||||||||||||rs523815531||||SNV|||||||||
13	63720306	aCTTctt	actt	INDEL;IDV=13;IMF=1;DP=216;VDB=0.591961;SGB=-18.2085;MQSB=0.770019;MQ0F=0;ICB=0.521767;HOB=0.107781;AC=27;AN=56;DP4=55,59,49,42;MQ=48;ANN=CTTCTT|intergenic_variant|MODIFIER|||||||||||||||rs477803577||||indel|||||||||
13	63720308	tTCt	tt	INDEL;IDV=1;IMF=0.1;DP=221;VDB=0.513607;SGB=-18.5235;MQSB=0.961037;MQ0F=0;ICB=0.908241;HOB=0.0414541;AC=25;AN=56;DP4=59,64,37,29;MQ=48;ANN=TCT|intergenic_variant|MODIFIER|||||||||||||||||||indel|||||||||
13	63720374	A	C	DP=239;VDB=0.613632;SGB=-0.827634;RPB=0.945866;MQB=2.85792e-37;MQSB=0.998926;BQB=0.963079;MQ0F=0;ICB=0.999636;HOB=0.00255102;AC=26;AN=56;DP4=66,65,54,49;MQ=44;ANN=A|intergenic_variant|MODIFIER|||||||||||||||rs446628187||||SNV|||||||||
13	63720390	C	T	DP=237;VDB=0.770915;SGB=-16.3004;RPB=0.428406;MQB=4.39955e-36;MQSB=0.949187;BQB=0.978575;MQ0F=0;ICB=0.928669;HOB=0.036352;AC=27;AN=56;DP4=68,59,51,48;MQ=44;ANN=C|intergenic_variant|MODIFIER|||||||||||||||rs524386648||||SNV|||||||||
13	63720433	GC	G	INDEL;IDV=11;IMF=0.916667;DP=212;VDB=0.569596;SGB=-4.98438;MQSB=0.935581;MQ0F=0;ICB=1;HOB=0;AC=28;AN=56;DP4=65,45,57,41;MQ=47;ANN=C|intergenic_variant|MODIFIER|||||||||||||||rs516457680||||insertion|||||||||
13	63720533	G	A	DP=238;VDB=0.725772;SGB=-2.90636;RPB=0.457149;MQB=2.11463e-35;MQSB=0.842801;BQB=0.659452;MQ0F=0;ICB=0.928669;HOB=0.036352;AC=27;AN=56;DP4=71,48,60,49;MQ=43;ANN=G|intergenic_variant|MODIFIER|||||||||||||||rs520727712||||SNV|||||||||
13	63720539	G	A	DP=245;VDB=0.904546;SGB=3.87477;RPB=0.26195;MQB=9.46939e-36;MQSB=0.998546;BQB=0.763521;MQ0F=0;ICB=0.928669;HOB=0.036352;AC=27;AN=56;DP4=68,54,63,53;MQ=44;ANN=G|intergenic_variant|MODIFIER|||||||||||||||rs525697761||||SNV|||||||||
13	63720580	A	G	DP=232;VDB=0.0795616;SGB=11.0206;RPB=0.304765;MQB=0.000145577;MQSB=0.850984;BQB=0.839336;MQ0F=0;ICB=0.00547945;HOB=0.00255102;AC=2;AN=56;DP4=102,116,3,5;MQ=46;ANN=A|intergenic_variant|MODIFIER|||||||||||||||rs522754592||||SNV|||||||||
13	63720656	G	A	DP=200;VDB=0.693904;SGB=-5.49558;RPB=0.919735;MQB=6.89085e-27;MQSB=0.985504;BQB=0.431129;MQ0F=0;ICB=0.93342;HOB=0.0350765;AC=27;AN=56;DP4=46,63,34,46;MQ=47;ANN=G|intergenic_variant|MODIFIER|||||||||||||||rs518364525||||SNV|||||||||
13	63720957	G	T	DP=223;VDB=0.436162;SGB=-2.34995;RPB=0.982404;MQB=1.50848e-30;MQSB=0.808522;BQB=0.710748;MQ0F=0;ICB=0.978327;HOB=0.0197704;AC=23;AN=56;DP4=74,54,47,38;MQ=43;ANN=G|intergenic_variant|MODIFIER|||||||||||||||rs527019627||||SNV|||||||||
13	63720978	A	G	DP=209;VDB=0.377975;SGB=-2.37442;RPB=0.6837;MQB=1.47664e-31;MQSB=0.860741;BQB=0.134223;MQ0F=0;ICB=0.978327;HOB=0.0197704;AC=23;AN=56;DP4=74,54,41,35;MQ=42;ANN=A|intergenic_variant|MODIFIER|||||||||||||||rs519017160||||SNV|||||||||
13	63720988	C	A	DP=196;VDB=0.131012;SGB=-4.92208;RPB=0.320403;MQB=2.70196e-28;MQSB=0.712177;BQB=0.559753;MQ0F=0;ICB=0.970852;HOB=0.0229592;AC=22;AN=56;DP4=67,50,33,34;MQ=42;ANN=C|intergenic_variant|MODIFIER|||||||||||||||rs521861885||||SNV|||||||||
13	63721067	T	C	DP=215;VDB=0.739149;SGB=8.68908;RPB=0.547445;MQB=0.532054;MQSB=0.998695;BQB=0.0830669;MQ0F=0;ICB=0.00547945;HOB=0.00255102;AC=2;AN=56;DP4=97,103,2,5;MQ=46;ANN=T|intergenic_variant|MODIFIER|||||||||||||||rs526900582||||SNV|||||||||
13	63721068	A	G	DP=217;VDB=0.0561476;SGB=8.3486;RPB=0.955944;MQB=9.9938e-28;MQSB=0.865728;BQB=0.00223175;MQ0F=0;ICB=0.908241;HOB=0.0414541;AC=25;AN=56;DP4=49,50,47,58;MQ=46;ANN=A|intergenic_variant|MODIFIER|||||||||||||||rs518870799||||SNV|||||||||
13	63721102	GAAAA	GAAAAA	INDEL;IDV=9;IMF=0.9;DP=232;VDB=0.0463481;SGB=3.071;MQSB=0.942415;MQ0F=0;ICB=0.994184;HOB=0.0102041;AC=24;AN=56;DP4=48,76,38,51;MQ=48;ANN=AAAA|intergenic_variant|MODIFIER|||||||||||||||rs523830755||||indel|||||||||
13	63721344	G	A	DP=239;VDB=0.814457;SGB=-7.63926;RPB=0.721166;MQB=6.08031e-36;MQSB=0.947611;BQB=0.455621;MQ0F=0;ICB=0.908241;HOB=0.0414541;AC=25;AN=56;DP4=63,68,54,45;MQ=47;ANN=G|intergenic_variant|MODIFIER|||||||||||||||rs515918718||||SNV|||||||||
13	63721516	T	A	DP=251;VDB=0.221094;SGB=6.98598;RPB=0.845298;MQB=1.64238e-36;MQSB=0.545352;BQB=0.998112;MQ0F=0;ICB=0.994184;HOB=0.0102041;AC=24;AN=56;DP4=75,62,44,58;MQ=47;ANN=T|intergenic_variant|MODIFIER|||||||||||||||rs519452023||||SNV|||||||||
13	63721718	T	A	DP=257;VDB=0.854815;SGB=-7.6724;RPB=0.557893;MQB=4.64365e-37;MQSB=0.398776;BQB=0.270778;MQ0F=0;ICB=0.908241;HOB=0.0414541;AC=25;AN=56;DP4=65,83,50,49;MQ=45;ANN=T|intergenic_variant|MODIFIER|||||||||||||||rs516514715||||SNV|||||||||
13	63721728	G	A	DP=255;VDB=0.931716;SGB=-1.37043;RPB=0.646913;MQB=1.38384e-37;MQSB=0.636996;BQB=0.473014;MQ0F=0;ICB=0.908241;HOB=0.0414541;AC=25;AN=56;DP4=68,77,52,50;MQ=45;ANN=G|intergenic_variant|MODIFIER|||||||||||||||rs524322807||||SNV|||||||||
13	63721853	ATTT	ATTTT	INDEL;IDV=6;IMF=0.375;DP=242;VDB=0.310182;SGB=8.68943;MQSB=0.99991;MQ0F=0;ICB=0.00139713;HOB=0.000685871;AC=1;AN=54;DP4=109,119,5,2;MQ=49;ANN=TTT|intergenic_variant|MODIFIER|||||||||||||||rs382033012||||indel|||||||||
13	63721982	G	A	DP=275;VDB=0.0261287;SGB=2.8561;RPB=0.0206018;MQB=2.65028e-41;MQSB=0.0958533;BQB=0.866139;MQ0F=0;ICB=0.908241;HOB=0.0414541;AC=25;AN=56;DP4=84,63,54,66;MQ=47;ANN=G|intergenic_variant|MODIFIER|||||||||||||||rs521399307||||SNV|||||||||
13	63722093	G	A	DP=259;VDB=0.413913;SGB=9.16057;RPB=0.914891;MQB=5.36069e-33;MQSB=0.998394;BQB=0.520812;MQ0F=0;ICB=0.876483;HOB=0.0484694;AC=22;AN=56;DP4=77,80,37,49;MQ=42;ANN=G|intergenic_variant|MODIFIER|||||||||||||||rs524915507||||SNV|||||||||
13	63722105	G	A	DP=266;VDB=0.329692;SGB=6.35893;RPB=0.876347;MQB=0.767017;MQSB=0.805425;BQB=0.182836;MQ0F=0;ICB=0.00547945;HOB=0.00255102;AC=2;AN=56;DP4=115,132,3,3;MQ=42;ANN=G|intergenic_variant|MODIFIER|||||||||||||||rs378977131||||SNV|||||||||
13	63722115	T	C	DP=249;VDB=0.418953;SGB=-8.15938;RPB=0.829187;MQB=3.53397e-36;MQSB=0.86428;BQB=0.128689;MQ0F=0;ICB=0.999636;HOB=0.00255102;AC=26;AN=56;DP4=66,78,42,54;MQ=42;ANN=T|intergenic_variant|MODIFIER|||||||||||||||rs520594349||||SNV|||||||||
13	63722116	C	T	DP=249;VDB=0.350712;SGB=-8.16211;RPB=0.845926;MQB=5.90736e-36;MQSB=0.809211;BQB=0.996238;MQ0F=0;ICB=0.908241;HOB=0.0414541;AC=25;AN=56;DP4=67,78,42,54;MQ=42;ANN=C|intergenic_variant|MODIFIER|||||||||||||||rs525633103||||SNV|||||||||
13	63722354	C	T	DP=243;VDB=0.796172;SGB=-1.80268;RPB=0.974119;MQB=1.09342e-30;MQSB=0.781122;BQB=0.410073;MQ0F=0;ICB=0.999636;HOB=0.00255102;AC=26;AN=56;DP4=61,74,45,55;MQ=47;ANN=C|intergenic_variant|MODIFIER|||||||||||||||rs517613072||||SNV|||||||||
13	63722462	T	C	DP=245;VDB=0.825049;SGB=13.5031;RPB=0.987642;MQB=3.1865e-36;MQSB=0.718793;BQB=0.882697;MQ0F=0;ICB=0.994184;HOB=0.0102041;AC=24;AN=56;DP4=63,59,42,68;MQ=42;ANN=T|intergenic_variant|MODIFIER|||||||||||||||rs526167240||||SNV|||||||||
13	63722491	G	A	DP=255;VDB=0.943251;SGB=-7.98232;RPB=0.760928;MQB=3.83496e-40;MQSB=0.997688;BQB=0.836953;MQ0F=0;ICB=0.521767;HOB=0.107781;AC=29;AN=56;DP4=61,55,63,65;MQ=42;ANN=G|intergenic_variant|MODIFIER|||||||||||||||rs109666609||||SNV|||||||||
13	63722522	T	C	DP=238;VDB=0.155141;SGB=4.59022;RPB=0.420203;MQB=3.06891e-35;MQSB=0.502739;BQB=0.203475;MQ0F=0;ICB=0.950924;HOB=0.0299745;AC=25;AN=56;DP4=65,64,51,43;MQ=41;ANN=T|intergenic_variant|MODIFIER|||||||||||||||rs451173090||||SNV|||||||||
13	63722575	A	G	DP=224;VDB=0.191133;SGB=-10.8386;RPB=0.877228;MQB=9.95726e-32;MQSB=0.864096;BQB=0.652503;MQ0F=0;ICB=0.908241;HOB=0.0414541;AC=25;AN=56;DP4=74,58,48,33;MQ=44;ANN=A|intergenic_variant|MODIFIER|||||||||||||||rs522500369||||SNV|||||||||
13	63722587	gTTtttttttt	gtttttttt	INDEL;IDV=7;IMF=1;DP=209;VDB=0.35177;SGB=-7.24087;MQSB=0.807988;MQ0F=0;ICB=0.908241;HOB=0.0414541;AC=25;AN=56;DP4=70,44,42,34;MQ=45;ANN=TTTTTTTTTT|intergenic_variant|MODIFIER|||||||||||||||rs525996163||||indel|||||||||
13	63722617	T	C	DP=221;VDB=0.823604;SGB=4.62914;RPB=0.534222;MQB=3.59227e-27;MQSB=0.46522;BQB=0.250244;MQ0F=0;ICB=0.723388;HOB=0.0758929;AC=21;AN=56;DP4=84,49,38,36;MQ=45;ANN=T|intergenic_variant|MODIFIER|||||||||||||||rs720734522||||SNV|||||||||
13	63722696	T	C	DP=232;VDB=0.0369835;SGB=4.98352;RPB=0.578034;MQB=4.91584e-32;MQSB=0.705507;BQB=0.844011;MQ0F=0.00431034;ICB=0.994184;HOB=0.0102041;AC=24;AN=56;DP4=57,69,46,48;MQ=41;ANN=T|intergenic_variant|MODIFIER|||||||||||||||rs519520907||||SNV|||||||||
13	63722721	G	A	DP=238;VDB=0.162549;SGB=-26.4346;RPB=0.00564403;MQB=5.67261e-37;MQSB=0.737185;BQB=0.113113;MQ0F=0.00420168;ICB=0.521767;HOB=0.107781;AC=29;AN=56;DP4=58,59,45,62;MQ=41;ANN=G|intergenic_variant|MODIFIER|||||||||||||||rs382165587||||SNV|||||||||
13	63722742	C	T	DP=224;VDB=0.62899;SGB=-34.7264;RPB=0.984182;MQB=1.62612e-27;MQSB=0.506067;BQB=0.300396;MQ0F=0.00446429;ICB=0.908241;HOB=0.0414541;AC=25;AN=56;DP4=70,74,31,35;MQ=42;ANN=C|intergenic_variant|MODIFIER|||||||||||||||rs718239581||||SNV|||||||||
13	63722833	G	T	DP=220;VDB=0.000147887;SGB=-25.5307;RPB=0.100421;MQB=2.98643e-30;MQSB=0.207256;BQB=0.430346;MQ0F=0.00454545;ICB=0.861059;HOB=0.0516582;AC=23;AN=56;DP4=77,66,26,41;MQ=42;ANN=G|intergenic_variant|MODIFIER|||||||||||||||rs1114824089||||SNV|||||||||
13	63722835	C	G	DP=221;VDB=8.11962e-05;SGB=-26.3966;RPB=0.0170775;MQB=6.00011e-30;MQSB=0.265737;BQB=0.282711;MQ0F=0.00452489;ICB=0.970852;HOB=0.0229592;AC=22;AN=56;DP4=76,67,26,40;MQ=42;ANN=C|intergenic_variant|MODIFIER|||||||||||||||rs462566683||||SNV|||||||||
13	63722858	A	G	DP=216;VDB=0.948192;SGB=-34.7233;RPB=0.989543;MQB=2.52294e-28;MQSB=0.667357;BQB=0.905632;MQ0F=0.00462963;ICB=0.861059;HOB=0.0516582;AC=23;AN=56;DP4=62,74,26,40;MQ=42;ANN=A|intergenic_variant|MODIFIER|||||||||||||||rs526606272||||SNV|||||||||
13	63722891	A	G	DP=193;VDB=0.0171314;SGB=-5.61984;RPB=0.232522;MQB=1.79359e-23;MQSB=0.969227;BQB=0.249239;MQ0F=0;ICB=0.985714;HOB=0.0159439;AC=19;AN=56;DP4=51,70,23,36;MQ=45;ANN=A|intergenic_variant|MODIFIER|||||||||||||||rs518679502||||SNV|||||||||
13	63722909	cTcta	ccta	INDEL;IDV=7;IMF=1;DP=193;VDB=0.759311;SGB=2.4275;MQSB=0.744022;MQ0F=0;ICB=0.446315;HOB=0.119898;AC=22;AN=56;DP4=52,70,27,35;MQ=47;ANN=TCTA|intergenic_variant|MODIFIER|||||||||||||||rs464911250||||indel|||||||||
13	63723067	acc	accaagtcc	INDEL;IDV=7;IMF=0.7;DP=256;VDB=0.390342;SGB=15.6847;MQSB=0.916515;MQ0F=0;ICB=0.00547945;HOB=0.00255102;AC=2;AN=56;DP4=110,127,6,4;MQ=48;ANN=CC|intergenic_variant|MODIFIER|||||||||||||||rs730552567||||indel|||||||||
13	63723138	G	A	DP=237;VDB=0.678128;SGB=-8.14726;RPB=0.724431;MQB=9.34743e-36;MQSB=0.930852;BQB=0.95004;MQ0F=0;ICB=0.908241;HOB=0.0414541;AC=25;AN=56;DP4=80,51,59,37;MQ=42;ANN=G|intergenic_variant|MODIFIER|||||||||||||||rs523581601||||SNV|||||||||
13	63723140	A	G	DP=232;VDB=0.723383;SGB=1.4638;RPB=0.987357;MQB=3.14312e-35;MQSB=0.925833;BQB=0.276443;MQ0F=0;ICB=0.908241;HOB=0.0414541;AC=25;AN=56;DP4=78,50,58,37;MQ=42;ANN=A|intergenic_variant|MODIFIER|||||||||||||||rs517047139||||SNV|||||||||
13	63723196	C	T	DP=253;VDB=0.0869539;SGB=5.18577;RPB=0.964384;MQB=2.74631e-40;MQSB=0.461885;BQB=0.231491;MQ0F=0;ICB=0.908241;HOB=0.0414541;AC=25;AN=56;DP4=79,60,70,40;MQ=44;ANN=C|intergenic_variant|MODIFIER|||||||||||||||rs520651479||||SNV|||||||||
13	63723287	A	G	DP=232;VDB=0.480353;SGB=-9.92332;RPB=0.992423;MQB=1.95855e-29;MQSB=0.813493;BQB=0.0716312;MQ0F=0;ICB=0.908241;HOB=0.0414541;AC=25;AN=56;DP4=66,70,39,47;MQ=47;ANN=A|intergenic_variant|MODIFIER|||||||||||||||rs525688722||||SNV|||||||||
13	63723383	C	T	DP=263;VDB=0.446062;SGB=-7.63231;RPB=0.821785;MQB=1.26869e-35;MQSB=0.983736;BQB=0.268963;MQ0F=0;ICB=0.521767;HOB=0.107781;AC=29;AN=56;DP4=60,61,62,67;MQ=47;ANN=C|intergenic_variant|MODIFIER|||||||||||||||rs111017356||||SNV|||||||||
13	63723424	ctttttt	cttttttt	INDEL;IDV=14;IMF=0.875;DP=267;VDB=0.366159;SGB=5.9254;MQSB=0.983746;MQ0F=0;ICB=0.908241;HOB=0.0414541;AC=25;AN=56;DP4=66,60,56,55;MQ=48;ANN=TTTTTT|intergenic_variant|MODIFIER|||||||||||||||rs730608612||||indel|||||||||
13	63723754	G	A	DP=241;VDB=0.873856;SGB=-0.253267;RPB=0.640434;MQB=6.32741e-37;MQSB=0.406408;BQB=0.593442;MQ0F=0;ICB=0.908241;HOB=0.0414541;AC=25;AN=56;DP4=76,51,54,53;MQ=47;ANN=G|intergenic_variant|MODIFIER|||||||||||||||rs135230363||||SNV|||||||||
13	63724024	A	G	DP=232;VDB=0.214803;SGB=14.9453;RPB=0.230998;MQB=1.55533e-33;MQSB=0.945527;BQB=0.99919;MQ0F=0;ICB=0.908241;HOB=0.0414541;AC=25;AN=56;DP4=56,52,54,58;MQ=45;ANN=A|intergenic_variant|MODIFIER|||||||||||||||rs526110005||||SNV|||||||||
13	63724071	C	T	DP=204;VDB=0.566554;SGB=0.390467;RPB=0.50928;MQB=1.31505e-30;MQSB=0.974851;BQB=0.879288;MQ0F=0;ICB=0.861059;HOB=0.0516582;AC=23;AN=56;DP4=57,54,41,38;MQ=43;ANN=C|intergenic_variant|MODIFIER|||||||||||||||rs518135319||||SNV|||||||||
13	63724120	A	G	DP=198;VDB=0.391405;SGB=1.13002;RPB=0.996014;MQB=1.19689e-29;MQSB=0.615251;BQB=0.0998946;MQ0F=0;ICB=0.978327;HOB=0.0197704;AC=23;AN=56;DP4=63,52,34,39;MQ=41;ANN=A|intergenic_variant|MODIFIER|||||||||||||||rs521683896||||SNV|||||||||
13	63724141	G	A	DP=209;VDB=0.762577;SGB=-1.46362;RPB=0.166635;MQB=1.44789e-31;MQSB=0.239688;BQB=0.875473;MQ0F=0;ICB=0.978327;HOB=0.0197704;AC=23;AN=56;DP4=68,52,33,46;MQ=42;ANN=G|intergenic_variant|MODIFIER|||||||||||||||rs526663431||||SNV|||||||||
13	63724169	A	T	DP=238;VDB=0.744753;SGB=9.98739;RPB=0.946498;MQB=4.40235e-34;MQSB=0.437521;BQB=0.727714;MQ0F=0;ICB=0.978327;HOB=0.0197704;AC=23;AN=56;DP4=76,55,45,53;MQ=43;ANN=A|intergenic_variant|MODIFIER|||||||||||||||rs518734798||||SNV|||||||||
13	63724381	G	A	DP=259;VDB=0.985685;SGB=25.3541;RPB=0.764006;MQB=3.23288e-33;MQSB=0.968404;BQB=0.816361;MQ0F=0;ICB=0.876483;HOB=0.0484694;AC=22;AN=56;DP4=86,60,59,45;MQ=47;ANN=G|intergenic_variant|MODIFIER|||||||||||||||rs717386466||||SNV|||||||||
13	63724416	T	C	DP=262;VDB=0.157598;SGB=-1.62515;RPB=0.680539;MQB=0.00154246;MQSB=0.990661;BQB=0.25526;MQ0F=0;ICB=0.0130207;HOB=0.0057398;AC=3;AN=56;DP4=133,113,3,4;MQ=48;ANN=T|intergenic_variant|MODIFIER|||||||||||||||rs453566883||||SNV|||||||||
13	63724507	C	T	DP=304;VDB=0.413878;SGB=3.70268;RPB=0.720232;MQB=1.91894e-06;MQSB=0.883812;BQB=0.332732;MQ0F=0;ICB=0.0130207;HOB=0.0057398;AC=3;AN=56;DP4=129,159,7,4;MQ=48;ANN=C|intergenic_variant|MODIFIER|||||||||||||||rs519351598||||SNV|||||||||
13	63724557	C	T	DP=303;VDB=0.986647;SGB=-11.0329;RPB=0.367326;MQB=1.00898e-39;MQSB=0.37009;BQB=0.132815;MQ0F=0.00330033;ICB=0.521767;HOB=0.107781;AC=29;AN=56;DP4=57,91,67,79;MQ=45;ANN=C|intergenic_variant|MODIFIER|||||||||||||||rs383313893||||SNV|||||||||
13	63724674	G	A	DP=267;VDB=0.697033;SGB=-44.9789;RPB=0.989458;MQB=9.71732e-10;MQSB=0.0544681;BQB=0.494216;MQ0F=0.0449438;ICB=0.908241;HOB=0.0414541;AC=25;AN=56;DP4=98,69,20,72;MQ=40;ANN=G|intergenic_variant|MODIFIER|||||||||||||||rs716807128||||SNV|||||||||
13	63724842	G	A	DP=299;VDB=0.285232;SGB=-144.838;RPB=0.000113935;MQB=0.332389;MQSB=8.98238e-17;BQB=0.0978692;MQ0F=0.180602;ICB=0.0879859;HOB=0.206633;AC=18;AN=56;DP4=150,92,9,35;MQ=29;ANN=G|intergenic_variant|MODIFIER|||||||||||||||rs517121820||||SNV|||||||||
13	63725006	A	C	DP=273;VDB=0.764146;SGB=-77.7025;RPB=0.021846;MQB=0.000113387;MQSB=0.114358;BQB=0.643981;MQ0F=0.216117;ICB=0.239924;HOB=0.158801;AC=19;AN=56;DP4=70,144,32,22;MQ=21;ANN=A|intergenic_variant|MODIFIER|||||||||||||||rs1116754319||||SNV|||||||||
13	63725022	C	T	DP=265;VDB=0.00114001;SGB=-92.9441;RPB=0.666613;MQB=0.878612;MQSB=0.000168103;BQB=0.105423;MQ0F=0.226415;ICB=0.793314;HOB=0.0637755;AC=18;AN=56;DP4=50,148,41,22;MQ=21;ANN=C|intergenic_variant|MODIFIER|||||||||||||||rs383332182||||SNV|||||||||
13	63725080	T	G	DP=342;VDB=0.597417;SGB=15.6847;RPB=0.279072;MQB=0.00843003;MQSB=1.92859e-14;BQB=0.999932;MQ0F=0.330409;ICB=0.00547945;HOB=0.00255102;AC=2;AN=56;DP4=85,239,5,5;MQ=17;ANN=T|intergenic_variant|MODIFIER|||||||||||||||rs378382828||||SNV|||||||||
13	63725088	C	A	DP=334;VDB=0.00868959;SGB=-139.847;RPB=0.227328;MQB=0.330011;MQSB=2.70298e-14;BQB=0.260909;MQ0F=0.332335;ICB=0.0987206;HOB=0.036352;AC=13;AN=56;DP4=47,210,41,27;MQ=17;ANN=C|intergenic_variant|MODIFIER|||||||||||||||rs459863373||||SNV|||||||||
13	63725089	A	G	DP=337;VDB=7.06735e-05;SGB=-119.094;RPB=0.483095;MQB=0.256183;MQSB=1.6342e-14;BQB=0.28123;MQ0F=0.329377;ICB=0.01421;HOB=0.0771684;AC=11;AN=56;DP4=49,238,41,3;MQ=17;ANN=A|intergenic_variant|MODIFIER|||||||||||||||||||SNV|||||||||
13	63725187	T	G	DP=192;VDB=0.769297;SGB=5.59303;RPB=0.996615;MQB=0.0944531;MQSB=5.37433e-10;BQB=0.898411;MQ0F=0.078125;ICB=0.0130207;HOB=0.0057398;AC=3;AN=56;DP4=81,97,7,4;MQ=35;ANN=T|intergenic_variant|MODIFIER|||||||||||||||rs524300895||||SNV|||||||||
13	63725202	A	G	DP=192;VDB=0.977813;SGB=-12.0209;RPB=0.420363;MQB=2.83519e-11;MQSB=1.11111e-07;BQB=0.996606;MQ0F=0.0625;ICB=0.908241;HOB=0.0414541;AC=25;AN=56;DP4=48,61,37,37;MQ=38;ANN=A|intergenic_variant|MODIFIER|||||||||||||||rs1115181255||||SNV|||||||||
13	63725226	gACTGAactgaactgaactgaactgaa	gactgaactgaactgaactgaa	INDEL;IDV=6;IMF=0.666667;DP=183;VDB=5.24217e-08;SGB=-3.8458;MQSB=0.308176;MQ0F=0.0218579;ICB=0.950924;HOB=0.0299745;AC=25;AN=56;DP4=36,42,26,31;MQ=44;ANN=ACTGAACTGAACTGAACTGAACTGAA|intergenic_variant|MODIFIER|||||||||||||||rs516270016||||indel|||||||||
13	63725235	gAACTAaact	gaact	INDEL;IDV=1;IMF=0.25;DP=197;VDB=0.399953;SGB=-19.0854;MQSB=0.084646;MQ0F=0.0152284;ICB=0.0879859;HOB=0.206633;AC=18;AN=56;DP4=58,63,28,31;MQ=43;ANN=AACTAAACT|intergenic_variant|MODIFIER|||||||||||||||||||indel|||||||||
13	63725276	T	C	DP=215;VDB=0.18317;SGB=-10.9557;RPB=0.826296;MQB=1.82982e-31;MQSB=0.409603;BQB=0.327738;MQ0F=0;ICB=0.928669;HOB=0.036352;AC=27;AN=56;DP4=58,50,44,50;MQ=43;ANN=T|intergenic_variant|MODIFIER|||||||||||||||rs521314895||||SNV|||||||||
13	63725302	A	T	DP=219;VDB=0.363777;SGB=0.0353605;RPB=0.961047;MQB=1.04133e-32;MQSB=0.653767;BQB=0.978707;MQ0F=0;ICB=0.736022;HOB=0.0739796;AC=26;AN=56;DP4=59,46,55,51;MQ=44;ANN=A|intergenic_variant|MODIFIER|||||||||||||||rs524832733||||SNV|||||||||
13	63725384	T	C	DP=227;VDB=0.246072;SGB=19.0042;RPB=0.915804;MQB=0.000512958;MQSB=0.852598;BQB=0.410929;MQ0F=0;ICB=0.00129827;HOB=0.000637755;AC=1;AN=56;DP4=127,86,1,6;MQ=49;ANN=T|intergenic_variant|MODIFIER|||||||||||||||rs381573773||||SNV|||||||||
13	63725497	G	A	DP=125;VDB=0.395807;SGB=8.6917;RPB=0.0333379;MQB=6.70145e-11;MQSB=0.842495;BQB=0.649756;MQ0F=0;ICB=0.945847;HOB=0.0408;AC=7;AN=50;DP4=57,43,9,10;MQ=47;ANN=G|intergenic_variant|MODIFIER|||||||||||||||rs110595240||||SNV|||||||||
13	63725520	T	C	DP=159;VDB=0.640271;SGB=19.1715;RPB=0.409594;MQB=2.68861e-05;MQSB=0.171638;BQB=0.0496327;MQ0F=0;ICB=0.00590842;HOB=0.00274348;AC=2;AN=54;DP4=70,73,6,4;MQ=47;ANN=T|intergenic_variant|MODIFIER|||||||||||||||rs110219020||||SNV|||||||||
13	63725609	A	G	DP=273;VDB=0.371467;SGB=1.54027;RPB=0.689328;MQB=1.27218e-39;MQSB=0.0587453;BQB=0.531472;MQ0F=0;ICB=0.908241;HOB=0.0414541;AC=25;AN=56;DP4=84,62,47,67;MQ=47;ANN=A|intergenic_variant|MODIFIER|||||||||||||||rs435627568||||SNV|||||||||
13	63725760	A	G	DP=270;VDB=0.268003;SGB=-11.8051;RPB=0.969842;MQB=7.87313e-38;MQSB=0.439259;BQB=0.0723826;MQ0F=0;ICB=0.521767;HOB=0.107781;AC=29;AN=56;DP4=66,61,81,52;MQ=47;ANN=A|intergenic_variant|MODIFIER|||||||||||||||rs109515485||||SNV|||||||||
13	63726018	G	T	DP=243;VDB=0.193607;SGB=-7.90069;RPB=0.9438;MQB=7.54982e-33;MQSB=0.309261;BQB=0.538203;MQ0F=0;ICB=0.908241;HOB=0.0414541;AC=25;AN=56;DP4=63,71,34,63;MQ=44;ANN=G|intergenic_variant|MODIFIER|||||||||||||||rs521740790||||SNV|||||||||
13	63726029	G	C	DP=234;VDB=0.198504;SGB=0.337902;RPB=0.773959;MQB=1.95769e-32;MQSB=0.0881486;BQB=0.406013;MQ0F=0;ICB=0.876483;HOB=0.0484694;AC=22;AN=56;DP4=75,74,25,52;MQ=43;ANN=G|intergenic_variant|MODIFIER|||||||||||||||rs525284219||||SNV|||||||||
13	63726078	G	A	DP=226;VDB=0.675217;SGB=13.974;RPB=0.781053;MQB=2.5707e-31;MQSB=0.230977;BQB=0.00968875;MQ0F=0;ICB=0.723388;HOB=0.0758929;AC=21;AN=56;DP4=77,62,34,44;MQ=43;ANN=G|intergenic_variant|MODIFIER|||||||||||||||rs517362739||||SNV|||||||||
13	63726092	A	G	DP=236;VDB=0.0597835;SGB=0.298268;RPB=0.72888;MQB=2.4218e-33;MQSB=0.864211;BQB=0.4644;MQ0F=0;ICB=0.876483;HOB=0.0484694;AC=22;AN=56;DP4=87,62,43,34;MQ=44;ANN=A|intergenic_variant|MODIFIER|||||||||||||||rs522346744||||SNV|||||||||
13	63726170	G	A	DP=250;VDB=0.800354;SGB=10.7831;RPB=0.552051;MQB=1.69831e-35;MQSB=0.94963;BQB=0.839428;MQ0F=0;ICB=0.876483;HOB=0.0484694;AC=22;AN=56;DP4=96,59,54,35;MQ=45;ANN=G|intergenic_variant|MODIFIER|||||||||||||||rs525931408||||SNV|||||||||
13	63726218	A	G	DP=222;VDB=0.156503;SGB=-14.8419;RPB=0.329935;MQB=1.55928e-33;MQSB=0.801337;BQB=0.348503;MQ0F=0;ICB=0.521767;HOB=0.107781;AC=29;AN=56;DP4=68,41,58,44;MQ=45;ANN=A|intergenic_variant|MODIFIER|||||||||||||||rs109375409||||SNV|||||||||
13	63726290	G	A	DP=237;VDB=0.798385;SGB=1.98819;RPB=0.622544;MQB=4.46097e-29;MQSB=0.996364;BQB=0.998197;MQ0F=0;ICB=0.810584;HOB=0.0612245;AC=24;AN=56;DP4=71,71,41,45;MQ=47;ANN=G|intergenic_variant|MODIFIER|||||||||||||||rs521537861||||SNV|||||||||
13	63726384	G	A	DP=254;VDB=0.78523;SGB=8.97561;RPB=0.996291;MQB=5.66271e-33;MQSB=0.837135;BQB=0.0882816;MQ0F=0;ICB=0.810584;HOB=0.0612245;AC=24;AN=56;DP4=65,86,38,56;MQ=48;ANN=G|intergenic_variant|MODIFIER|||||||||||||||rs526598662||||SNV|||||||||
13	63726490	T	C	DP=272;VDB=0.171339;SGB=13.3526;RPB=0.539476;MQB=0.000868855;MQSB=0.979987;BQB=0.502908;MQ0F=0;ICB=0.00547945;HOB=0.00255102;AC=2;AN=56;DP4=143,115,6,3;MQ=49;ANN=T|intergenic_variant|MODIFIER|||||||||||||||rs519319947||||SNV|||||||||
13	63726939	A	G	DP=246;VDB=0.700832;SGB=24.6463;RPB=0.996793;MQB=1.19422e-35;MQSB=0.914846;BQB=0.93167;MQ0F=0;ICB=0.876483;HOB=0.0484694;AC=22;AN=56;DP4=73,67,54,46;MQ=47;ANN=A|intergenic_variant|MODIFIER|||||||||||||||rs524358080||||SNV|||||||||
13	63727068	G	A	DP=257;VDB=0.916831;SGB=10.6335;RPB=0.605078;MQB=1.92177e-31;MQSB=0.375507;BQB=0.995428;MQ0F=0;ICB=0.876483;HOB=0.0484694;AC=22;AN=56;DP4=90,68,44,46;MQ=48;ANN=G|intergenic_variant|MODIFIER|||||||||||||||rs516329411||||SNV|||||||||
13	63727162	C	G	DP=284;VDB=0.610568;SGB=34.3839;RPB=0.143284;MQB=2.84001e-41;MQSB=0.525019;BQB=0.250282;MQ0F=0;ICB=0.627357;HOB=0.091199;AC=23;AN=56;DP4=83,75,52,67;MQ=47;ANN=C|intergenic_variant|MODIFIER|||||||||||||||rs715270560||||SNV|||||||||
13	63727398	T	C	DP=252;VDB=0.859771;SGB=24.4439;RPB=0.613907;MQB=1.54227e-05;MQSB=0.849338;BQB=0.569618;MQ0F=0;ICB=0.00590842;HOB=0.00274348;AC=2;AN=54;DP4=97,136,5,7;MQ=49;ANN=T|intergenic_variant|MODIFIER|||||||||||||||||||SNV|||||||||
13	63727672	gAaaaaaaaaaaaaa	gaaaaaaaaaaaaa	INDEL;IDV=12;IMF=0.705882;DP=233;VDB=0.00558636;SGB=-11.1982;MQSB=0.999697;MQ0F=0;AC=51,5;AN=56;DP4=12,3,79,64;MQ=49;ANN=AAAAAAAAAAAAAA|intergenic_variant|MODIFIER|||||||||||||||||||indel|||||||||,AAAAAAAAAAAAAAA|intergenic_variant|MODIFIER|||||||||||||||||||indel|||||||||
13	63727881	gaaaaaaaaaaaaa	gaaaaaaaaaaaaaa	INDEL;IDV=9;IMF=0.692308;DP=232;VDB=0.0277281;SGB=-27.4457;MQSB=0.995867;MQ0F=0;ICB=0.948541;HOB=0.0306122;AC=36;AN=56;DP4=31,38,40,51;MQ=49;ANN=AAAAAAAAAAAAA|intergenic_variant|MODIFIER|||||||||||||||rs384772933||||indel|||||||||
13	63728829	T	C	DP=203;VDB=0.23997;SGB=9.02624;RPB=0.503394;MQB=0.00290033;MQSB=0.99081;BQB=0.985653;MQ0F=0;ICB=0.00129827;HOB=0.000637755;AC=1;AN=56;DP4=95,91,1,3;MQ=49;ANN=T|intergenic_variant|MODIFIER|||||||||||||||rs109638435||||SNV|||||||||
13	63729098	C	T	DP=197;VDB=0.530437;SGB=4.03072;RPB=0.865003;MQB=0.000957868;MQSB=0.856058;BQB=0.996573;MQ0F=0;ICB=0.00547945;HOB=0.00255102;AC=2;AN=56;DP4=89,95,2,3;MQ=49;ANN=C|intergenic_variant|MODIFIER|||||||||||||||rs110620257||||SNV|||||||||
13	63729370	G	C	DP=176;VDB=0.663511;SGB=5.72587;RPB=0.757804;MQB=0.16199;MQSB=0.996666;BQB=0.264297;MQ0F=0;ICB=0.00129827;HOB=0.000637755;AC=1;AN=56;DP4=64,75,3,0;MQ=49;ANN=G|intergenic_variant|MODIFIER|||||||||||||||rs720179984||||SNV|||||||||
13	63729404	A	G	DP=180;VDB=0.657359;SGB=16.5408;RPB=0.901844;MQB=7.42889e-06;MQSB=0.950917;BQB=0.5581;MQ0F=0;ICB=0.00547945;HOB=0.00255102;AC=2;AN=56;DP4=81,83,5,4;MQ=49;ANN=A|intergenic_variant|MODIFIER|||||||||||||||rs109617304||||SNV|||||||||
13	63729544	G	T	DP=217;VDB=0.591813;SGB=19.3312;RPB=0.708525;MQB=8.00244e-30;MQSB=0.999793;BQB=0.968696;MQ0F=0;ICB=0.99888;HOB=0.00446429;AC=21;AN=56;DP4=69,52,51,40;MQ=47;ANN=G|intergenic_variant|MODIFIER|||||||||||||||rs719763532||||SNV|||||||||
13	63729752	G	A	DP=260;VDB=0.994321;SGB=13.7381;RPB=0.907432;MQB=1.73091e-37;MQSB=0.985724;BQB=0.618742;MQ0F=0;ICB=0.928669;HOB=0.036352;AC=27;AN=56;DP4=63,51,74,62;MQ=46;ANN=G|intergenic_variant|MODIFIER|||||||||||||||rs136517157||||SNV|||||||||
13	63729823	A	T	DP=288;VDB=0.824689;SGB=30.0507;RPB=0.986454;MQB=3.08837e-35;MQSB=0.754865;BQB=0.0590032;MQ0F=0;ICB=0.876483;HOB=0.0484694;AC=22;AN=56;DP4=92,70,57,58;MQ=46;ANN=A|intergenic_variant|MODIFIER|||||||||||||||rs525345447||||SNV|||||||||
13	63730354	C	A	DP=263;VDB=0.222637;SGB=-18.5808;RPB=0.522186;MQB=0.20749;MQSB=0.658244;BQB=5.17153e-06;MQ0F=0;ICB=0.00129827;HOB=0.000637755;AC=1;AN=56;DP4=111,87,0,12;MQ=49;ANN=C|intergenic_variant|MODIFIER|||||||||||||||rs461077616||||SNV|||||||||
13	63730893	A	T	DP=233;VDB=0.83435;SGB=24.4551;RPB=0.567792;MQB=5.13477e-08;MQSB=0.953083;BQB=0.725683;MQ0F=0;ICB=0.00547945;HOB=0.00255102;AC=2;AN=56;DP4=119,95,6,6;MQ=49;ANN=A|intergenic_variant|MODIFIER|||||||||||||||rs110031407||||SNV|||||||||
13	63731894	G	A	DP=258;VDB=0.081141;SGB=-13.5901;RPB=0.460725;MQB=2.54856e-36;MQSB=0.885751;BQB=0.135829;MQ0F=0;ICB=0.521767;HOB=0.107781;AC=29;AN=56;DP4=73,45,60,59;MQ=45;ANN=G|intergenic_variant|MODIFIER|||||||||||||||rs110801704||||SNV|||||||||
13	63731900	A	G	DP=250;VDB=0.552731;SGB=10.6555;RPB=0.29388;MQB=2.99251e-31;MQSB=0.999992;BQB=0.0299473;MQ0F=0;ICB=0.876483;HOB=0.0484694;AC=22;AN=56;DP4=85,58,45,45;MQ=45;ANN=A|intergenic_variant|MODIFIER|||||||||||||||rs1115455832||||SNV|||||||||
13	63732008	T	C	DP=245;VDB=0.217789;SGB=10.7966;RPB=0.998047;MQB=2.53128e-32;MQSB=0.977495;BQB=0.846832;MQ0F=0;ICB=0.876483;HOB=0.0484694;AC=22;AN=56;DP4=56,88,39,51;MQ=48;ANN=T|intergenic_variant|MODIFIER|||||||||||||||rs521559093||||SNV|||||||||
13	63732643	tGg	tg	INDEL;IDV=2;IMF=0.142857;DP=207;VDB=0.00681434;SGB=5.72587;MQSB=0.256599;MQ0F=0;ICB=0.00139713;HOB=0.000685871;AC=1;AN=54;DP4=73,34,3,0;MQ=47;ANN=GG|intergenic_variant|MODIFIER|||||||||||||||||||indel|||||||||
13	63732675	gAAAAAAAAaaaaaaa	gaaaaaaa	INDEL;IDV=3;IMF=0.375;DP=189;VDB=0.00780208;SGB=-9.80169;MQSB=0.309024;MQ0F=0;ICB=0.954031;HOB=0.03125;AC=11,7;AN=48;DP4=25,33,9,16;MQ=47;ANN=AAAAAAAAAAAAAAA|intergenic_variant|MODIFIER|||||||||||||||||||indel|||||||||,AAAAAAAAA|intergenic_variant|MODIFIER|||||||||||||||rs526655075||||indel|||||||||
13	63732681	aAAAAAAATatatatatatatatatata	aatatatatatatatatata	INDEL;IDV=4;IMF=0.4;DP=211;VDB=0.143406;SGB=-18.5217;MQSB=0.154278;MQ0F=0;ICB=0.452913;HOB=0.1248;AC=12,4;AN=50;DP4=34,39,10,20;MQ=46;ANN=AAAAAAATATATATATATATATATATA|intergenic_variant|MODIFIER|||||||||||||||||||indel|||||||||,AAAAATATATATATATATATATATATATA|intergenic_variant|MODIFIER|||||||||||||||||||indel|||||||||
13	63732683	A	T	DP=196;VDB=0.791433;SGB=8.49657;RPB=0.998956;MQB=0.0322359;MQSB=0.729772;BQB=0.730569;MQ0F=0;ICB=0.7575;HOB=0.0743802;AC=4;AN=44;DP4=35,41,4,4;MQ=48;ANN=A|intergenic_variant|MODIFIER|||||||||||||||rs526448910||||SNV|||||||||
13	63732724	G	A	DP=190;VDB=0.0125337;SGB=1.72551;RPB=0.314172;MQB=1.74479e-22;MQSB=0.856986;BQB=0.984237;MQ0F=0;ICB=0.810584;HOB=0.0612245;AC=24;AN=56;DP4=70,39,45,27;MQ=47;ANN=G|intergenic_variant|MODIFIER|||||||||||||||rs518658510||||SNV|||||||||
13	63732759	G	A	DP=216;VDB=0.409395;SGB=4.03109;RPB=0.943269;MQB=0.00164211;MQSB=0.692288;BQB=0.793719;MQ0F=0;ICB=0.00547945;HOB=0.00255102;AC=2;AN=56;DP4=125,76,4,1;MQ=48;ANN=G|intergenic_variant|MODIFIER|||||||||||||||rs522958698||||SNV|||||||||
13	63732824	AGA	AGACTGTCAACTGGGA	INDEL;IDV=2;IMF=0.181818;DP=219;VDB=0.466868;SGB=1.71005;MQSB=0.969695;MQ0F=0;ICB=0.00547945;HOB=0.00255102;AC=2;AN=56;DP4=100,111,2,2;MQ=49;ANN=GA|intergenic_variant|MODIFIER|||||||||||||||||||indel|||||||||
13	63734153	T	C	DP=201;VDB=0.596338;SGB=8.68908;RPB=0.959075;MQB=7.65544e-05;MQSB=0.603347;BQB=0.57721;MQ0F=0;ICB=0.00547945;HOB=0.00255102;AC=2;AN=56;DP4=90,94,5,2;MQ=49;ANN=T|intergenic_variant|MODIFIER|||||||||||||||rs383887550||||SNV|||||||||
13	63734475	A	G	DP=221;VDB=0.175985;SGB=32.8443;RPB=0.482573;MQB=1.05095e-11;MQSB=0.996324;BQB=0.455564;MQ0F=0;ICB=0.0130207;HOB=0.0057398;AC=3;AN=56;DP4=103,91,11,8;MQ=49;ANN=A|intergenic_variant|MODIFIER|||||||||||||||rs378959121||||SNV|||||||||
13	63735020	T	C	DP=217;VDB=0.924431;SGB=26.5209;RPB=0.848222;MQB=1.20427e-09;MQSB=0.93071;BQB=0.195672;MQ0F=0;ICB=0.0130207;HOB=0.0057398;AC=3;AN=56;DP4=99,95,9,8;MQ=49;ANN=T|intergenic_variant|MODIFIER|||||||||||||||rs521146807||||SNV|||||||||
13	63735638	G	C	DP=264;VDB=0.00955367;SGB=3.66859;RPB=0.101293;MQB=2.53889e-35;MQSB=0.740583;BQB=0.42245;MQ0F=0;ICB=0.970852;HOB=0.0229592;AC=34;AN=56;DP4=44,44,94,69;MQ=46;ANN=G|intergenic_variant|MODIFIER|||||||||||||||rs460149584||||SNV|||||||||
13	63735779	A	G	DP=247;VDB=0.605799;SGB=13.3526;RPB=0.898566;MQB=4.49562e-06;MQSB=0.958445;BQB=0.736612;MQ0F=0;ICB=0.00547945;HOB=0.00255102;AC=2;AN=56;DP4=108,113,6,3;MQ=49;ANN=A|intergenic_variant|MODIFIER|||||||||||||||rs516053515||||SNV|||||||||
13	63736201	T	G	DP=222;VDB=0.840211;SGB=2.37051;RPB=0.35449;MQB=1.81114e-05;MQSB=0.998823;BQB=0.328505;MQ0F=0;ICB=0.0130207;HOB=0.0057398;AC=3;AN=56;DP4=89,106,3,7;MQ=49;ANN=T|intergenic_variant|MODIFIER|||||||||||||||rs110182010||||SNV|||||||||
13	63736450	A	G	DP=208;VDB=0.0771861;SGB=21.8028;RPB=0.998636;MQB=1.78472e-07;MQSB=0.970513;BQB=0.998037;MQ0F=0;ICB=0.00547945;HOB=0.00255102;AC=2;AN=56;DP4=82,112,7,4;MQ=49;ANN=A|intergenic_variant|MODIFIER|||||||||||||||rs518065586||||SNV|||||||||
13	63736452	A	C	DP=210;VDB=0.0771861;SGB=21.8028;RPB=0.962015;MQB=1.79311e-07;MQSB=0.958986;BQB=0.24805;MQ0F=0;ICB=0.00547945;HOB=0.00255102;AC=2;AN=56;DP4=79,114,7,4;MQ=49;ANN=A|intergenic_variant|MODIFIER|||||||||||||||rs520201398||||SNV|||||||||
13	63736629	A	G	DP=223;VDB=0.333949;SGB=17.9735;RPB=0.452477;MQB=3.62601e-07;MQSB=0.968345;BQB=0.718957;MQ0F=0;ICB=0.00547945;HOB=0.00255102;AC=2;AN=56;DP4=95,98,7,6;MQ=49;ANN=A|intergenic_variant|MODIFIER|||||||||||||||rs109805058||||SNV|||||||||
13	63737275	T	C	DP=264;VDB=0.964149;SGB=-3.39008;RPB=0.94005;MQB=2.42252e-33;MQSB=0.621823;BQB=0.859242;MQ0F=0;ICB=0.910355;HOB=0.0408163;AC=36;AN=56;DP4=51,33,89,75;MQ=46;ANN=T|intergenic_variant|MODIFIER|||||||||||||||rs482670102||||SNV|||||||||
13	63737638	G	A	DP=218;VDB=0.0725261;SGB=-22.824;RPB=0.838376;MQB=7.59117e-29;MQSB=0.721145;BQB=0.913388;MQ0F=0;ICB=0.613366;HOB=0.0918367;AC=40;AN=56;DP4=47,26,78,59;MQ=46;ANN=G|intergenic_variant|MODIFIER|||||||||||||||rs109003936||||SNV|||||||||
13	63737825	G	A	DP=252;VDB=0.824126;SGB=-14.6693;RPB=0.886532;MQB=1.71481e-32;MQSB=0.975165;BQB=0.979473;MQ0F=0;ICB=0.649136;HOB=0.0873725;AC=37;AN=56;DP4=39,42,75,82;MQ=46;ANN=G|intergenic_variant|MODIFIER|||||||||||||||rs522109842||||SNV|||||||||
13	63737912	A	C	DP=237;VDB=0.941666;SGB=-2.60264;RPB=0.861138;MQB=4.47517e-32;MQSB=0.0570988;BQB=0.968441;MQ0F=0;ICB=0.994184;HOB=0.0102041;AC=32;AN=56;DP4=37,56,75,58;MQ=45;ANN=A|intergenic_variant|MODIFIER|||||||||||||||rs527128923||||SNV|||||||||
13	63737976	C	T	DP=243;VDB=0.883625;SGB=-5.0113;RPB=0.999444;MQB=5.00799e-34;MQSB=0.0751606;BQB=0.50525;MQ0F=0;ICB=0.688436;HOB=0.0816327;AC=32;AN=56;DP4=40,53,81,61;MQ=45;ANN=C|intergenic_variant|MODIFIER|||||||||||||||rs519149536||||SNV|||||||||
13	63738296	T	C	DP=216;VDB=0.931056;SGB=-9.54663;RPB=0.839457;MQB=2.30372e-26;MQSB=0.982089;BQB=0.90167;MQ0F=0;ICB=0.583776;HOB=0.0994513;AC=35;AN=54;DP4=35,34,80,55;MQ=39;ANN=T|intergenic_variant|MODIFIER|||||||||||||||rs524142290||||SNV|||||||||
13	63738301	C	T	DP=219;VDB=0.995617;SGB=-3.40839;RPB=0.678843;MQB=3.91789e-31;MQSB=1;BQB=0.565556;MQ0F=0;ICB=0.787314;HOB=0.0665295;AC=31;AN=54;DP4=46,47,71,46;MQ=39;ANN=C|intergenic_variant|MODIFIER|||||||||||||||rs722890401||||SNV|||||||||
13	63738346	G	A	DP=203;VDB=0.138346;SGB=-12.3472;RPB=0.997079;MQB=3.9085e-25;MQSB=0.461496;BQB=0.994373;MQ0F=0;ICB=0.481431;HOB=0.112883;AC=39;AN=56;DP4=26,33,71,61;MQ=40;ANN=G|intergenic_variant|MODIFIER|||||||||||||||rs110382965||||SNV|||||||||
13	63738410	TACTGACACTG	TACTG	INDEL;IDV=8;IMF=0.888889;DP=233;VDB=0.0357633;SGB=-12.7535;MQSB=0.997102;MQ0F=0;ICB=0.688436;HOB=0.0816327;AC=32;AN=56;DP4=41,58,55,63;MQ=48;ANN=ACTGACACTG|intergenic_variant|MODIFIER|||||||||||||||rs519765742||||indel|||||||||
13	63738526	tAaaaaaaaa	taaaaaaaa	INDEL;IDV=7;IMF=0.5;DP=241;VDB=0.845349;SGB=22.0722;MQSB=0.954514;MQ0F=0;ICB=0.0404608;HOB=0.0159439;AC=5;AN=56;DP4=105,87,13,10;MQ=49;ANN=AAAAAAAAA|intergenic_variant|MODIFIER|||||||||||||||rs523302116||||indel|||||||||
13	63738638	A	G	DP=220;VDB=0.658457;SGB=22.0691;RPB=0.956675;MQB=5.45773e-12;MQSB=0.971455;BQB=0.97739;MQ0F=0;ICB=0.0404608;HOB=0.0159439;AC=5;AN=56;DP4=95,96,12,11;MQ=49;ANN=A|intergenic_variant|MODIFIER|||||||||||||||rs478471719||||SNV|||||||||
13	63738755	T	C	DP=269;VDB=0.0421603;SGB=29.8992;RPB=0.67608;MQB=1.46001e-15;MQSB=0.999707;BQB=0.985847;MQ0F=0;ICB=0.0404608;HOB=0.0159439;AC=5;AN=56;DP4=115,121,13,15;MQ=48;ANN=T|intergenic_variant|MODIFIER|||||||||||||||rs447174019||||SNV|||||||||
13	63738813	G	A	DP=270;VDB=0.6826;SGB=31.9144;RPB=0.941094;MQB=3.97746e-14;MQSB=0.618862;BQB=0.458122;MQ0F=0;ICB=0.0264971;HOB=0.0109739;AC=4;AN=54;DP4=126,110,9,14;MQ=48;ANN=G|intergenic_variant|MODIFIER|||||||||||||||rs523188323||||SNV|||||||||
13	63738895	A	G	DP=233;VDB=0.485745;SGB=22.0665;RPB=0.982255;MQB=1.79279e-12;MQSB=0.742819;BQB=0.875452;MQ0F=0;ICB=0.0404608;HOB=0.0159439;AC=5;AN=56;DP4=125,79,13,10;MQ=48;ANN=A|intergenic_variant|MODIFIER|||||||||||||||rs467124359||||SNV|||||||||
13	63738909	A	C	DP=243;VDB=0.132453;SGB=15.6739;RPB=0.483603;MQB=0.000163039;MQSB=0.831462;BQB=0.999982;MQ0F=0;ICB=0.00129827;HOB=0.000637755;AC=1;AN=56;DP4=138,92,3,3;MQ=49;ANN=A|intergenic_variant|MODIFIER|||||||||||||||||||SNV|||||||||
13	63738993	C	T	DP=235;VDB=0.352828;SGB=-19.369;RPB=0.270034;MQB=5.26178e-31;MQSB=0.876595;BQB=0.977208;MQ0F=0;ICB=0.994184;HOB=0.0102041;AC=32;AN=56;DP4=56,60,52,58;MQ=47;ANN=C|intergenic_variant|MODIFIER|||||||||||||||rs722425942||||SNV|||||||||
13	63739106	C	G	DP=253;VDB=0.719678;SGB=25.1993;RPB=0.97742;MQB=1.60071e-14;MQSB=0.975769;BQB=0.374068;MQ0F=0.00395257;ICB=0.0404608;HOB=0.0159439;AC=5;AN=56;DP4=105,119,10,15;MQ=49;ANN=C|intergenic_variant|MODIFIER|||||||||||||||rs525334226||||SNV|||||||||
13	63739243	T	C	DP=239;VDB=0.604518;SGB=10.5025;RPB=0.999346;MQB=2.1837e-08;MQSB=0.909514;BQB=0.541781;MQ0F=0;ICB=0.0244706;HOB=0.0102041;AC=4;AN=56;DP4=119,104,6,8;MQ=49;ANN=T|intergenic_variant|MODIFIER|||||||||||||||rs517312459||||SNV|||||||||
13	63739324	C	T	DP=214;VDB=0.438789;SGB=30.6095;RPB=0.998266;MQB=2.38637e-13;MQSB=0.999706;BQB=0.182185;MQ0F=0;ICB=0.880556;HOB=0.0484694;AC=6;AN=56;DP4=79,104,11,15;MQ=48;ANN=C|intergenic_variant|MODIFIER|||||||||||||||rs520896720||||SNV|||||||||
13	63739403	T	C	DP=244;VDB=0.226458;SGB=-6.89507;RPB=0.629902;MQB=2.05534e-28;MQSB=0.0104951;BQB=0.855784;MQ0F=0;ICB=0.908241;HOB=0.0414541;AC=31;AN=56;DP4=48,53,47,82;MQ=47;ANN=T|intergenic_variant|MODIFIER|||||||||||||||rs717460310||||SNV|||||||||
13	63739544	T	C	DP=204;VDB=0.822773;SGB=-34.0232;RPB=0.41939;MQB=6.08061e-15;MQSB=0.926969;BQB=0.754572;MQ0F=0;ICB=0.908241;HOB=0.0414541;AC=31;AN=56;DP4=56,49,42,51;MQ=43;ANN=T|intergenic_variant|MODIFIER|||||||||||||||||||SNV|||||||||
13	63739578	T	G	DP=207;VDB=0.110484;SGB=34.9337;RPB=0.83979;MQB=3.20943e-07;MQSB=0.932552;BQB=0.908102;MQ0F=0;ICB=0.0404608;HOB=0.0159439;AC=5;AN=56;DP4=79,86,18,10;MQ=41;ANN=T|intergenic_variant|MODIFIER|||||||||||||||rs517894496||||SNV|||||||||
13	63739593	C	T	DP=209;VDB=0.235108;SGB=35.6933;RPB=0.377762;MQB=1.09154e-06;MQSB=0.910459;BQB=0.180014;MQ0F=0;ICB=0.0404608;HOB=0.0159439;AC=5;AN=56;DP4=77,96,17,12;MQ=39;ANN=C|intergenic_variant|MODIFIER|||||||||||||||rs522192148||||SNV|||||||||
13	63739619	T	C	DP=211;VDB=0.419573;SGB=-14.8609;RPB=0.964707;MQB=2.71299e-16;MQSB=0.972889;BQB=0.916434;MQ0F=0;ICB=0.908241;HOB=0.0414541;AC=31;AN=56;DP4=52,53,54,48;MQ=38;ANN=T|intergenic_variant|MODIFIER|||||||||||||||rs1115783871||||SNV|||||||||
13	63739620	G	A	DP=211;VDB=0.84581;SGB=-15.9502;RPB=0.522786;MQB=8.82346e-30;MQSB=0.990181;BQB=0.953797;MQ0F=0;ICB=0.793314;HOB=0.0637755;AC=38;AN=56;DP4=32,36,75,64;MQ=38;ANN=G|intergenic_variant|MODIFIER|||||||||||||||rs109799148||||SNV|||||||||
13	63739677	G	C	DP=213;VDB=0.974181;SGB=-9.49427;RPB=0.314867;MQB=5.83597e-25;MQSB=0.956977;BQB=0.00499659;MQ0F=0;ICB=0.910355;HOB=0.0408163;AC=36;AN=56;DP4=36,37,79,55;MQ=42;ANN=G|intergenic_variant|MODIFIER|||||||||||||||rs435822203||||SNV|||||||||
13	63739723	A	G	DP=201;VDB=0.593542;SGB=8.68918;RPB=0.753522;MQB=0.0338891;MQSB=0.934872;BQB=0.890909;MQ0F=0;ICB=0.00547945;HOB=0.00255102;AC=2;AN=56;DP4=101,83,4,3;MQ=47;ANN=A|intergenic_variant|MODIFIER|||||||||||||||rs108956349||||SNV|||||||||
13	63739777	T	C	DP=216;VDB=0.937562;SGB=34.0191;RPB=0.558067;MQB=1.59345e-13;MQSB=0.782404;BQB=0.735956;MQ0F=0;ICB=0.0404608;HOB=0.0159439;AC=5;AN=56;DP4=95,85,11,17;MQ=48;ANN=T|intergenic_variant|MODIFIER|||||||||||||||rs526310380||||SNV|||||||||
13	63739950	T	C	DP=247;VDB=0.5567;SGB=28.3327;RPB=0.870483;MQB=6.60763e-16;MQSB=0.981649;BQB=0.792944;MQ0F=0;ICB=0.0404608;HOB=0.0159439;AC=5;AN=56;DP4=109,104,12,15;MQ=49;ANN=T|intergenic_variant|MODIFIER|||||||||||||||rs469485185||||SNV|||||||||
13	63739952	G	A	DP=245;VDB=0.810983;SGB=15.6739;RPB=0.970415;MQB=0.000653389;MQSB=0.995792;BQB=0.749814;MQ0F=0;ICB=0.00129827;HOB=0.000637755;AC=1;AN=56;DP4=118,118,2,4;MQ=49;ANN=G|intergenic_variant|MODIFIER|||||||||||||||rs721490221||||SNV|||||||||
13	63740076	A	G	DP=188;VDB=0.470688;SGB=-22.3113;RPB=0.999667;MQB=5.42757e-18;MQSB=0.98112;BQB=0.776967;MQ0F=0;ICB=0.688436;HOB=0.0816327;AC=32;AN=56;DP4=49,37,46,41;MQ=47;ANN=A|intergenic_variant|MODIFIER|||||||||||||||rs521927185||||SNV|||||||||
13	63740085	G	A	DP=197;VDB=0.448898;SGB=0.899198;RPB=0.513953;MQB=0.0262522;MQSB=0.996073;BQB=0.748769;MQ0F=0;ICB=0.0439084;HOB=0.0171468;AC=5;AN=54;DP4=93,81,8,6;MQ=47;ANN=G|intergenic_variant|MODIFIER|||||||||||||||rs526950598||||SNV|||||||||
13	63740257	T	C	DP=253;VDB=0.401719;SGB=17.3703;RPB=0.779084;MQB=2.34111e-12;MQSB=0.991857;BQB=0.316238;MQ0F=0;ICB=0.0404608;HOB=0.0159439;AC=5;AN=56;DP4=110,99,11,9;MQ=48;ANN=T|intergenic_variant|MODIFIER|||||||||||||||rs437976268||||SNV|||||||||
13	63740296	A	G	DP=225;VDB=0.679029;SGB=15.8048;RPB=0.932775;MQB=8.07442e-12;MQSB=0.999665;BQB=0.938618;MQ0F=0;ICB=0.0404608;HOB=0.0159439;AC=5;AN=56;DP4=109,90,10,9;MQ=48;ANN=A|intergenic_variant|MODIFIER|||||||||||||||rs516754022||||SNV|||||||||
13	63740380	C	T	DP=226;VDB=0.06;SGB=2.47881;RPB=0.267281;MQB=0.046083;MQSB=0.990364;BQB=0.78341;MQ0F=0;ICB=0.00139713;HOB=0.000685871;AC=1;AN=54;DP4=92,125,1,1;MQ=49;ANN=C|intergenic_variant|MODIFIER|||||||||||||||rs451561400||||SNV|||||||||
13	63740859	T	C	DP=248;VDB=0.702813;SGB=-0.238561;RPB=0.950782;MQB=1.89475e-07;MQSB=0.996184;BQB=0.0584856;MQ0F=0;ICB=0.0244706;HOB=0.0102041;AC=4;AN=56;DP4=117,115,6,7;MQ=48;ANN=T|intergenic_variant|MODIFIER|||||||||||||||rs471630507||||SNV|||||||||
13	63740885	T	A	DP=247;VDB=0.532805;SGB=5.45344;RPB=0.140049;MQB=1.53863e-11;MQSB=0.994569;BQB=0.0745012;MQ0F=0;ICB=0.0244706;HOB=0.0102041;AC=4;AN=56;DP4=122,103,9,9;MQ=47;ANN=T|intergenic_variant|MODIFIER|||||||||||||||rs515913486||||SNV|||||||||
13	63740887	G	A	DP=245;VDB=0.529958;SGB=5.45344;RPB=0.179349;MQB=1.53863e-11;MQSB=0.998289;BQB=0.612801;MQ0F=0;ICB=0.0244706;HOB=0.0102041;AC=4;AN=56;DP4=120,105,9,9;MQ=47;ANN=G|intergenic_variant|MODIFIER|||||||||||||||rs520951842||||SNV|||||||||
13	63740901	G	A	DP=242;VDB=0.311349;SGB=18.9358;RPB=0.321269;MQB=4.93778e-13;MQSB=0.930839;BQB=0.85242;MQ0F=0;ICB=0.0244706;HOB=0.0102041;AC=4;AN=56;DP4=116,100,9,12;MQ=47;ANN=G|intergenic_variant|MODIFIER|||||||||||||||rs524431110||||SNV|||||||||
13	63741001	A	G	DP=231;VDB=0.294801;SGB=1.4768;RPB=0.665401;MQB=3.48034e-13;MQSB=0.969147;BQB=0.928172;MQ0F=0;ICB=0.0890909;HOB=0.03125;AC=7;AN=56;DP4=106,98,10,12;MQ=48;ANN=A|intergenic_variant|MODIFIER|||||||||||||||rs381754314||||SNV|||||||||
13	63741068	C	T	DP=208;VDB=0.0921717;SGB=15.8198;RPB=0.250407;MQB=1.27232e-11;MQSB=0.825995;BQB=0.993047;MQ0F=0;ICB=0.0404608;HOB=0.0159439;AC=5;AN=56;DP4=78,104,6,13;MQ=48;ANN=C|intergenic_variant|MODIFIER|||||||||||||||rs453890263||||SNV|||||||||
13	63741110	C	A	DP=244;VDB=0.511338;SGB=31.9179;RPB=0.980331;MQB=1.89119e-13;MQSB=0.960502;BQB=0.785761;MQ0F=0;ICB=0.0244706;HOB=0.0102041;AC=4;AN=56;DP4=88,125,9,14;MQ=48;ANN=C|intergenic_variant|MODIFIER|||||||||||||||rs525082075||||SNV|||||||||
13	63741130	gaaaaaaaaaa	gaaaaaaaaaaa	INDEL;IDV=12;IMF=0.8;DP=251;VDB=0.0269046;SGB=-26.3049;MQSB=0.946356;MQ0F=0;ICB=0.267206;HOB=0.0204082;AC=44;AN=56;DP4=26,37,66,83;MQ=49;ANN=AAAAAAAAAA|intergenic_variant|MODIFIER|||||||||||||||rs385092885||||indel|||||||||
13	63741247	A	G	DP=205;VDB=0.365698;SGB=-16.5038;RPB=0.00631053;MQB=5.39154e-24;MQSB=0.961662;BQB=0.869172;MQ0F=0;ICB=0.613366;HOB=0.0918367;AC=40;AN=56;DP4=34,26,76,56;MQ=46;ANN=A|intergenic_variant|MODIFIER|||||||||||||||rs378903282||||SNV|||||||||
13	63741351	A	G	DP=200;VDB=0.194089;SGB=-1.84583;RPB=0.962086;MQB=3.73836e-20;MQSB=0.809152;BQB=0.902973;MQ0F=0;ICB=0.910355;HOB=0.0408163;AC=36;AN=56;DP4=42,36,59,48;MQ=46;ANN=A|intergenic_variant|MODIFIER|||||||||||||||rs518433764||||SNV|||||||||
13	63741363	A	G	DP=202;VDB=0.646442;SGB=13.6983;RPB=0.213718;MQB=0.079377;MQSB=0.0825428;BQB=0.170481;MQ0F=0;ICB=0.0130207;HOB=0.0057398;AC=3;AN=56;DP4=88,91,6,5;MQ=47;ANN=A|intergenic_variant|MODIFIER|||||||||||||||rs521983132||||SNV|||||||||
13	63741427	CTAGAG	C	INDEL;IDV=5;IMF=0.5;DP=221;VDB=0.0511217;SGB=15.806;MQSB=0.725073;MQ0F=0;ICB=0.0404608;HOB=0.0159439;AC=5;AN=56;DP4=81,115,6,13;MQ=49;ANN=TAGAG|intergenic_variant|MODIFIER|||||||||||||||rs522589391||||insertion|||||||||
13	63741511	A	G	DP=239;VDB=0.527589;SGB=-13.4354;RPB=0.993982;MQB=3.02671e-31;MQSB=0.515854;BQB=0.20633;MQ0F=0;ICB=0.117456;HOB=0.194515;AC=32,5;AN=56;DP4=36,40,87,70;MQ=46;ANN=A|intergenic_variant|MODIFIER|||||||||||||||||||SNV|||||||||,C|intergenic_variant|MODIFIER|||||||||||||||rs518962075||||SNV|||||||||
13	63741665	C	CACAGATTGCTT	INDEL;IDV=5;IMF=0.625;DP=240;VDB=0.682446;SGB=2.0374;MQSB=0.954215;MQ0F=0;ICB=0.0404608;HOB=0.0159439;AC=5;AN=56;DP4=112,111,11,4;MQ=49;ANN=-|intergenic_variant|MODIFIER|||||||||||||||rs515972571||||deletion|||||||||
13	63741739	T	C	DP=255;VDB=0.00442061;SGB=15.6848;RPB=0.370875;MQB=3.17146e-05;MQSB=0.998081;BQB=0.133463;MQ0F=0;ICB=0.00547945;HOB=0.00255102;AC=2;AN=56;DP4=119,119,8,2;MQ=49;ANN=T|intergenic_variant|MODIFIER|||||||||||||||rs109200831||||SNV|||||||||
13	63741811	G	A	DP=229;VDB=0.510653;SGB=18.9352;RPB=0.839172;MQB=5.10504e-12;MQSB=0.881426;BQB=0.796986;MQ0F=0;ICB=0.880556;HOB=0.0484694;AC=6;AN=56;DP4=97,101,10,11;MQ=49;ANN=G|intergenic_variant|MODIFIER|||||||||||||||rs462631024||||SNV|||||||||
13	63741997	G	A	DP=232;VDB=0.478853;SGB=-8.66443;RPB=0.431117;MQB=1.14809e-30;MQSB=0.50498;BQB=0.951657;MQ0F=0;ICB=0.688436;HOB=0.0816327;AC=32;AN=56;DP4=37,56,66,59;MQ=47;ANN=G|intergenic_variant|MODIFIER|||||||||||||||rs718249428||||SNV|||||||||
13	63742164	G	A	DP=223;VDB=0.290252;SGB=3.17594;RPB=0.492623;MQB=4.06573e-09;MQSB=0.999967;BQB=0.581377;MQ0F=0;ICB=0.0404608;HOB=0.0159439;AC=5;AN=56;DP4=95,95,9,7;MQ=47;ANN=G|intergenic_variant|MODIFIER|||||||||||||||rs515748898||||SNV|||||||||
13	63742167	G	C	DP=221;VDB=0.289677;SGB=5.59303;RPB=0.218532;MQB=2.52346e-07;MQSB=0.999397;BQB=0.777635;MQ0F=0;ICB=0.0244706;HOB=0.0102041;AC=4;AN=56;DP4=99,102,4,7;MQ=47;ANN=G|intergenic_variant|MODIFIER|||||||||||||||rs715214096||||SNV|||||||||
13	63742174	G	A	DP=230;VDB=0.82696;SGB=13.7788;RPB=0.859782;MQB=2.43237e-10;MQSB=0.994471;BQB=0.822136;MQ0F=0;ICB=0.0244706;HOB=0.0102041;AC=4;AN=56;DP4=95,107,10,6;MQ=47;ANN=G|intergenic_variant|MODIFIER|||||||||||||||rs521445158||||SNV|||||||||
13	63742186	G	A	DP=224;VDB=0.842105;SGB=12.1411;RPB=0.978994;MQB=1.03814e-09;MQSB=0.888654;BQB=0.764199;MQ0F=0;ICB=0.0244706;HOB=0.0102041;AC=4;AN=56;DP4=88,106,10,5;MQ=47;ANN=G|intergenic_variant|MODIFIER|||||||||||||||rs524990989||||SNV|||||||||
13	63742354	A	T	DP=229;VDB=0.553879;SGB=4.81909;RPB=0.984945;MQB=6.06206e-25;MQSB=0.903933;BQB=0.9991;MQ0F=0;ICB=0.948541;HOB=0.0306122;AC=36;AN=56;DP4=25,30,69,65;MQ=46;ANN=A|intergenic_variant|MODIFIER|||||||||||||||rs478218389||||SNV|||||||||
13	63742434	G	A	DP=238;VDB=0.345999;SGB=-9.97789;RPB=0.53914;MQB=2.56799e-06;MQSB=0.575334;BQB=0.821186;MQ0F=0;ICB=0.0404608;HOB=0.0159439;AC=5;AN=56;DP4=128,95,10,2;MQ=49;ANN=G|intergenic_variant|MODIFIER|||||||||||||||rs438536547||||SNV|||||||||
13	63742720	T	C	DP=239;VDB=0.293209;SGB=5.45348;RPB=0.999994;MQB=6.22739e-11;MQSB=0.878785;BQB=0.97311;MQ0F=0;ICB=0.0404608;HOB=0.0159439;AC=5;AN=56;DP4=112,106,9,9;MQ=47;ANN=T|intergenic_variant|MODIFIER|||||||||||||||rs522048887||||SNV|||||||||
13	63742754	C	A	DP=258;VDB=0.269453;SGB=22.0726;RPB=0.847494;MQB=5.04745e-14;MQSB=0.691836;BQB=0.813496;MQ0F=0;ICB=0.0244706;HOB=0.0102041;AC=4;AN=56;DP4=124,106,14,9;MQ=46;ANN=C|intergenic_variant|MODIFIER|||||||||||||||rs525626112||||SNV|||||||||
13	63742772	C	G	DP=259;VDB=0.297953;SGB=25.2121;RPB=0.974152;MQB=2.80309e-15;MQSB=0.685931;BQB=0.813329;MQ0F=0;ICB=0.0404608;HOB=0.0159439;AC=5;AN=56;DP4=115,110,15,10;MQ=45;ANN=C|intergenic_variant|MODIFIER|||||||||||||||rs517659450||||SNV|||||||||
13	63742808	G	A	DP=254;VDB=0.0268659;SGB=-19.4597;RPB=0.996947;MQB=2.4033e-32;MQSB=0.845586;BQB=0.999153;MQ0F=0;ICB=0.481431;HOB=0.112883;AC=39;AN=56;DP4=40,31,89,78;MQ=44;ANN=G|intergenic_variant|MODIFIER|||||||||||||||rs109157251||||SNV|||||||||
13	63742846	T	C	DP=274;VDB=0.150962;SGB=8.87031;RPB=0.789472;MQB=2.88997e-09;MQSB=0.929794;BQB=0.94878;MQ0F=0;ICB=0.0404608;HOB=0.0159439;AC=5;AN=56;DP4=119,122,12,9;MQ=47;ANN=T|intergenic_variant|MODIFIER|||||||||||||||rs526294677||||SNV|||||||||
13	63742975	TGTAAAGGTAAA	TGTAAA	INDEL;IDV=7;IMF=0.875;DP=271;VDB=0.0445244;SGB=6.59241;MQSB=0.953762;MQ0F=0;ICB=0.0404608;HOB=0.0159439;AC=5;AN=56;DP4=122,111,6,13;MQ=49;ANN=GTAAAGGTAAA|intergenic_variant|MODIFIER|||||||||||||||rs518291346||||indel|||||||||
13	63743198	T	C	DP=269;VDB=0.00153872;SGB=-26.1479;RPB=0.742287;MQB=3.11136e-32;MQSB=0.903281;BQB=0.680916;MQ0F=0;ICB=0.613366;HOB=0.0918367;AC=40;AN=56;DP4=42,42,77,73;MQ=46;ANN=T|intergenic_variant|MODIFIER|||||||||||||||rs460643184||||SNV|||||||||
13	63743213	A	C	DP=274;VDB=0.235942;SGB=5.45338;RPB=0.958669;MQB=5.21874e-10;MQSB=0.856347;BQB=0.997394;MQ0F=0;ICB=0.0404608;HOB=0.0159439;AC=5;AN=56;DP4=124,121,8,10;MQ=47;ANN=A|intergenic_variant|MODIFIER|||||||||||||||rs720124772||||SNV|||||||||
13	63743229	ACC	ACCC	INDEL;IDV=9;IMF=0.692308;DP=269;VDB=0.059809;SGB=27.0833;MQSB=0.704424;MQ0F=0;ICB=0.00547945;HOB=0.00255102;AC=2;AN=56;DP4=121,116,6,7;MQ=47;ANN=CC|intergenic_variant|MODIFIER|||||||||||||||rs382514607||||indel|||||||||
13	63743296	C	G	DP=238;VDB=0.706638;SGB=3.17604;RPB=0.846588;MQB=2.52507e-10;MQSB=0.649616;BQB=0.955473;MQ0F=0;ICB=0.0404608;HOB=0.0159439;AC=5;AN=56;DP4=91,113,10,6;MQ=49;ANN=C|intergenic_variant|MODIFIER|||||||||||||||rs523128740||||SNV|||||||||
13	63743338	G	A	DP=214;VDB=0.963646;SGB=4.31487;RPB=0.684271;MQB=9.28275e-11;MQSB=0.783853;BQB=0.440281;MQ0F=0;ICB=0.0404608;HOB=0.0159439;AC=5;AN=56;DP4=88,99,10,7;MQ=49;ANN=G|intergenic_variant|MODIFIER|||||||||||||||rs526716510||||SNV|||||||||
13	63743472	C	G	DP=240;VDB=0.112684;SGB=25.2006;RPB=0.903388;MQB=4.74236e-15;MQSB=0.91318;BQB=0.745285;MQ0F=0;ICB=0.0404608;HOB=0.0159439;AC=5;AN=56;DP4=102,109,16,9;MQ=47;ANN=C|intergenic_variant|MODIFIER|||||||||||||||rs478610856||||SNV|||||||||
13	63743477	A	G	DP=230;VDB=0.146389;SGB=22.0675;RPB=0.816866;MQB=4.37583e-14;MQSB=0.869784;BQB=0.811496;MQ0F=0;ICB=0.0404608;HOB=0.0159439;AC=5;AN=56;DP4=101,98,15,8;MQ=47;ANN=A|intergenic_variant|MODIFIER|||||||||||||||rs515805115||||SNV|||||||||
13	63743488	G	A	DP=222;VDB=0.125901;SGB=23.6333;RPB=0.475372;MQB=1.45233e-14;MQSB=0.789535;BQB=0.798597;MQ0F=0;ICB=0.0404608;HOB=0.0159439;AC=5;AN=56;DP4=97,97,15,9;MQ=47;ANN=G|intergenic_variant|MODIFIER|||||||||||||||rs520786800||||SNV|||||||||
13	63743589	tAaaaaAA	taaaaAA	INDEL;IDV=4;IMF=0.571429;DP=232;VDB=0.00197599;SGB=14.2396;MQSB=0.768722;MQ0F=0;ICB=0.0404608;HOB=0.0159439;AC=5;AN=56;DP4=94,95,11,7;MQ=48;ANN=AAAAAAA|intergenic_variant|MODIFIER|||||||||||||||rs523611889||||indel|||||||||
13	63743638	C	T	DP=226;VDB=0.860964;SGB=-7.84102;RPB=0.431188;MQB=9.50916e-27;MQSB=0.907977;BQB=0.936481;MQ0F=0;ICB=0.970852;HOB=0.0229592;AC=34;AN=56;DP4=47,43,59,65;MQ=47;ANN=C|intergenic_variant|MODIFIER|||||||||||||||rs447161824||||SNV|||||||||
13	63743714	C	T	DP=253;VDB=0.596623;SGB=11.0206;RPB=0.653543;MQB=0.000876753;MQSB=0.411542;BQB=0.996577;MQ0F=0;ICB=0.00590842;HOB=0.00274348;AC=2;AN=54;DP4=125,85,3,5;MQ=48;ANN=C|intergenic_variant|MODIFIER|||||||||||||||rs383459180||||SNV|||||||||
13	63743718	T	C	DP=250;VDB=0.067314;SGB=17.0562;RPB=0.820635;MQB=1.89613e-08;MQSB=0.671468;BQB=0.987931;MQ0F=0;ICB=0.0244706;HOB=0.0102041;AC=4;AN=56;DP4=114,102,9,9;MQ=48;ANN=T|intergenic_variant|MODIFIER|||||||||||||||rs713995760||||SNV|||||||||
13	63743789	A	C	DP=238;VDB=0.518517;SGB=25.1991;RPB=0.99855;MQB=1.58942e-13;MQSB=0.98782;BQB=0.963955;MQ0F=0;ICB=0.0404608;HOB=0.0159439;AC=5;AN=56;DP4=105,101,12,13;MQ=49;ANN=A|intergenic_variant|MODIFIER|||||||||||||||rs460889007||||SNV|||||||||
13	63743903	G	A	DP=239;VDB=0.460669;SGB=0.899096;RPB=0.860274;MQB=2.5901e-07;MQSB=0.999992;BQB=0.99175;MQ0F=0;ICB=0.0404608;HOB=0.0159439;AC=5;AN=56;DP4=105,107,7,7;MQ=49;ANN=G|intergenic_variant|MODIFIER|||||||||||||||rs517729434||||SNV|||||||||
13	63744132	G	A	DP=215;VDB=0.648709;SGB=-11.6078;RPB=0.426038;MQB=0.000164203;MQSB=0.979072;BQB=0.998366;MQ0F=0;ICB=0.0244706;HOB=0.0102041;AC=4;AN=56;DP4=96,103,2,6;MQ=49;ANN=G|intergenic_variant|MODIFIER|||||||||||||||rs524908296||||SNV|||||||||
13	63744136	T	G	DP=217;VDB=0.648709;SGB=-11.6078;RPB=0.199632;MQB=0.000176468;MQSB=0.996613;BQB=0.74239;MQ0F=0;ICB=0.0130207;HOB=0.0057398;AC=3;AN=56;DP4=99,106,2,6;MQ=49;ANN=T|intergenic_variant|MODIFIER|||||||||||||||rs718016551||||SNV|||||||||
13	63744240	C	A	DP=233;VDB=0.693419;SGB=35.6866;RPB=0.840455;MQB=6.81274e-16;MQSB=0.184561;BQB=0.99893;MQ0F=0;ICB=0.0404608;HOB=0.0159439;AC=5;AN=56;DP4=97,104,22,7;MQ=48;ANN=C|intergenic_variant|MODIFIER|||||||||||||||rs449431119||||SNV|||||||||
13	63744259	T	C	DP=213;VDB=0.949877;SGB=8.68943;RPB=0.914157;MQB=0.0140431;MQSB=0.324638;BQB=0.378992;MQ0F=0;ICB=0.00547945;HOB=0.00255102;AC=2;AN=56;DP4=103,97,4,3;MQ=48;ANN=T|intergenic_variant|MODIFIER|||||||||||||||rs109177838||||SNV|||||||||
13	63744275	G	A	DP=206;VDB=0.476075;SGB=28.9444;RPB=0.483686;MQB=9.28739e-15;MQSB=0.278317;BQB=0.978011;MQ0F=0;ICB=0.0404608;HOB=0.0159439;AC=5;AN=56;DP4=89,89,20,5;MQ=48;ANN=G|intergenic_variant|MODIFIER|||||||||||||||rs526962540||||SNV|||||||||
13	63744313	A	G	DP=217;VDB=0.672523;SGB=5.72587;RPB=0.836714;MQB=0.0160875;MQSB=0.555289;BQB=0.621221;MQ0F=0;ICB=0.00129827;HOB=0.000637755;AC=1;AN=56;DP4=113,91,2,1;MQ=49;ANN=A|intergenic_variant|MODIFIER|||||||||||||||rs718696713||||SNV|||||||||
13	63744489	T	C	DP=227;VDB=0.249971;SGB=1.71039;RPB=0.244286;MQB=0.0423884;MQSB=1;BQB=0.879046;MQ0F=0;ICB=0.00129827;HOB=0.000637755;AC=1;AN=56;DP4=104,105,2,2;MQ=49;ANN=T|intergenic_variant|MODIFIER|||||||||||||||rs518198168||||SNV|||||||||
13	63744596	C	T	DP=216;VDB=0.874392;SGB=33.8173;RPB=0.850729;MQB=5.05044e-09;MQSB=0.872373;BQB=0.920446;MQ0F=0;ICB=0.0244706;HOB=0.0102041;AC=4;AN=56;DP4=88,97,10,14;MQ=48;ANN=C|intergenic_variant|MODIFIER|||||||||||||||rs521777195||||SNV|||||||||
13	63744667	A	G	DP=221;VDB=0.608663;SGB=-19.3235;RPB=0.772417;MQB=4.75894e-28;MQSB=0.665946;BQB=0.417306;MQ0F=0;ICB=0.613366;HOB=0.0918367;AC=40;AN=56;DP4=37,26,69,78;MQ=43;ANN=A|intergenic_variant|MODIFIER|||||||||||||||rs383250751||||SNV|||||||||
13	63744700	T	C	DP=222;VDB=0.000150003;SGB=-16.8145;RPB=0.446486;MQB=2.2378e-31;MQSB=0.305859;BQB=0.514533;MQ0F=0;ICB=0.861059;HOB=0.0516582;AC=33;AN=56;DP4=60,40,58,52;MQ=44;ANN=T|intergenic_variant|MODIFIER|||||||||||||||rs518813502||||SNV|||||||||
13	63745126	G	A	DP=214;VDB=0.918244;SGB=15.8063;RPB=0.300393;MQB=1.49855e-11;MQSB=0.99966;BQB=0.89927;MQ0F=0;ICB=0.0404608;HOB=0.0159439;AC=5;AN=56;DP4=104,82,11,8;MQ=49;ANN=G|intergenic_variant|MODIFIER|||||||||||||||rs525889421||||SNV|||||||||
13	63745188	A	G	DP=182;VDB=0.27062;SGB=9.02624;RPB=0.673901;MQB=0.00801043;MQSB=0.996174;BQB=0.132601;MQ0F=0;ICB=0.00129827;HOB=0.000637755;AC=1;AN=56;DP4=93,79,2,2;MQ=49;ANN=A|intergenic_variant|MODIFIER|||||||||||||||rs719591646||||SNV|||||||||
13	63745261	A	C	DP=238;VDB=0.178903;SGB=13.3526;RPB=0.989903;MQB=0.000265884;MQSB=0.706635;BQB=0.82346;MQ0F=0;ICB=0.00547945;HOB=0.00255102;AC=2;AN=56;DP4=94,128,1,8;MQ=49;ANN=A|intergenic_variant|MODIFIER|||||||||||||||rs110085628||||SNV|||||||||
13	63745263	A	C	DP=242;VDB=0.458852;SGB=4.31465;RPB=0.494111;MQB=8.50694e-08;MQSB=0.682448;BQB=0.362724;MQ0F=0;ICB=0.0404608;HOB=0.0159439;AC=5;AN=56;DP4=88,125,8,9;MQ=49;ANN=A|intergenic_variant|MODIFIER|||||||||||||||rs469617495||||SNV|||||||||
13	63745351	G	A	DP=277;VDB=0.206799;SGB=15.4174;RPB=0.965676;MQB=1.65313e-07;MQSB=0.968724;BQB=0.330199;MQ0F=0;ICB=0.0244706;HOB=0.0102041;AC=4;AN=56;DP4=157,98,9,8;MQ=49;ANN=G|intergenic_variant|MODIFIER|||||||||||||||rs723978967||||SNV|||||||||
13	63745538	C	T	DP=255;VDB=0.0434493;SGB=25.2018;RPB=0.973386;MQB=3.91877e-14;MQSB=0.966477;BQB=0.0188561;MQ0F=0;ICB=0.0404608;HOB=0.0159439;AC=5;AN=56;DP4=111,112,12,13;MQ=48;ANN=C|intergenic_variant|MODIFIER|||||||||||||||rs522947811||||SNV|||||||||
13	63745542	CAAAAAA	CAAAAA	INDEL;IDV=9;IMF=0.642857;DP=244;VDB=0.145847;SGB=15.9222;MQSB=0.999235;MQ0F=0;ICB=0.0404608;HOB=0.0159439;AC=5;AN=56;DP4=100,110,13,13;MQ=48;ANN=AAAAAA|intergenic_variant|MODIFIER|||||||||||||||rs730805857||||indel|||||||||
13	63745555	A	G	DP=254;VDB=0.396471;SGB=26.7699;RPB=0.34267;MQB=9.60978e-16;MQSB=0.8813;BQB=0.515328;MQ0F=0;ICB=0.0404608;HOB=0.0159439;AC=5;AN=56;DP4=103,119,14,12;MQ=48;ANN=A|intergenic_variant|MODIFIER|||||||||||||||rs516457805||||SNV|||||||||
13	63745836	G	C	DP=236;VDB=0.400993;SGB=-25.8079;RPB=0.998968;MQB=1.31536e-29;MQSB=0.717711;BQB=0.695961;MQ0F=0;ICB=0.481431;HOB=0.112883;AC=39;AN=56;DP4=34,39,67,87;MQ=46;ANN=G|intergenic_variant|MODIFIER|||||||||||||||rs110163309||||SNV|||||||||
13	63746134	AAAGT	AAAGTAAGT	INDEL;IDV=16;IMF=0.941176;DP=242;VDB=0.0151957;SGB=-15.7507;MQSB=0.98896;MQ0F=0;ICB=0.793314;HOB=0.0637755;AC=38;AN=56;DP4=48,38,73,62;MQ=49;ANN=AAGT|intergenic_variant|MODIFIER|||||||||||||||rs521344120||||indel|||||||||
13	63746139	A	AAGTG	INDEL;IDV=1;IMF=0.0833333;DP=242;VDB=0.144843;SGB=-30.9518;MQSB=0.920571;MQ0F=0;ICB=0.427722;HOB=0.123087;AC=33;AN=56;DP4=59,43,66,62;MQ=49;ANN=-|intergenic_variant|MODIFIER|||||||||||||||||||deletion|||||||||
13	63746281	A	G	DP=237;VDB=0.715998;SGB=6.59235;RPB=0.557562;MQB=2.1757e-09;MQSB=0.26482;BQB=0.852269;MQ0F=0;ICB=0.0404608;HOB=0.0159439;AC=5;AN=56;DP4=118,95,11,8;MQ=48;ANN=A|intergenic_variant|MODIFIER|||||||||||||||rs524963842||||SNV|||||||||
13	63746338	G	A	DP=254;VDB=0.0368435;SGB=-8.81736;RPB=0.999405;MQB=9.41927e-36;MQSB=0.721451;BQB=0.00558036;MQ0F=0;ICB=0.4215;HOB=0.1262;AC=34;AN=54;DP4=49,42,69,80;MQ=46;ANN=G|intergenic_variant|MODIFIER|||||||||||||||rs445304690||||SNV|||||||||
13	63746434	C	T	DP=265;VDB=0.216118;SGB=-32.3521;RPB=0.655332;MQB=9.916e-38;MQSB=0.295747;BQB=0.38593;MQ0F=0;ICB=0.481431;HOB=0.112883;AC=39;AN=56;DP4=46,46,100,63;MQ=43;ANN=C|intergenic_variant|MODIFIER|||||||||||||||rs109445635||||SNV|||||||||
13	63746463	A	G	DP=273;VDB=0.27538;SGB=11.0207;RPB=0.0776342;MQB=0.00191968;MQSB=0.0478377;BQB=0.381511;MQ0F=0;ICB=0.00547945;HOB=0.00255102;AC=2;AN=56;DP4=143,115,3,5;MQ=43;ANN=A|intergenic_variant|MODIFIER|||||||||||||||rs109637644||||SNV|||||||||
13	63746470	G	A	DP=278;VDB=0.402762;SGB=-15.3096;RPB=0.570027;MQB=1.247e-19;MQSB=0.06627;BQB=0.372698;MQ0F=0;ICB=0.688436;HOB=0.0816327;AC=32;AN=56;DP4=52,66,91,54;MQ=42;ANN=G|intergenic_variant|MODIFIER|||||||||||||||rs433994320||||SNV|||||||||
13	63746477	G	A	DP=282;VDB=0.944526;SGB=22.0675;RPB=0.846881;MQB=0.00640094;MQSB=0.283169;BQB=0.952831;MQ0F=0;ICB=0.0404608;HOB=0.0159439;AC=5;AN=56;DP4=140,112,15,8;MQ=43;ANN=G|intergenic_variant|MODIFIER|||||||||||||||rs453879624||||SNV|||||||||
13	63746489	A	G	DP=288;VDB=0.0363982;SGB=20.3491;RPB=0.201112;MQB=0.0118939;MQSB=0.158332;BQB=0.950437;MQ0F=0;ICB=0.00547945;HOB=0.00255102;AC=2;AN=56;DP4=143,125,3,9;MQ=44;ANN=A|intergenic_variant|MODIFIER|||||||||||||||rs110778150||||SNV|||||||||
13	63746538	GTCTC	GTC	INDEL;IDV=8;IMF=0.615385;DP=265;VDB=0.377191;SGB=10.0094;MQSB=0.356559;MQ0F=0;ICB=0.0404608;HOB=0.0159439;AC=5;AN=56;DP4=108,124,12,10;MQ=47;ANN=TCTC|intergenic_variant|MODIFIER|||||||||||||||rs521805561||||indel|||||||||
13	63746557	A	C	DP=249;VDB=0.920406;SGB=6.59243;RPB=0.756392;MQB=8.22756e-11;MQSB=0.996015;BQB=0.0520644;MQ0F=0;ICB=0.0404608;HOB=0.0159439;AC=5;AN=56;DP4=105,116,9,10;MQ=48;ANN=A|intergenic_variant|MODIFIER|||||||||||||||rs525385160||||SNV|||||||||
13	63746612	G	C	DP=261;VDB=0.476893;SGB=-4.2322;RPB=0.774263;MQB=1.33512e-11;MQSB=0.994006;BQB=0.161819;MQ0F=0;ICB=0.0404608;HOB=0.0159439;AC=5;AN=56;DP4=136,100,13,8;MQ=49;ANN=G|intergenic_variant|MODIFIER|||||||||||||||rs436178602||||SNV|||||||||
13	63746810	T	A	DP=233;VDB=0.969298;SGB=37.0425;RPB=0.947261;MQB=2.67107e-24;MQSB=0.314797;BQB=0.00292935;MQ0F=0;ICB=0.981133;HOB=0.0178571;AC=14;AN=56;DP4=66,86,27,42;MQ=48;ANN=T|intergenic_variant|MODIFIER|||||||||||||||rs1115935325||||SNV|||||||||
13	63747036	G	A	DP=233;VDB=0.0756643;SGB=-12.9754;RPB=0.335077;MQB=3.23199e-27;MQSB=0.446865;BQB=0.807832;MQ0F=0;ICB=0.353236;HOB=0.135204;AC=38;AN=56;DP4=21,44,76,70;MQ=46;ANN=G|intergenic_variant|MODIFIER|||||||||||||||rs525949884||||SNV|||||||||
13	63747188	A	G	DP=214;VDB=0.792327;SGB=-6.99309;RPB=0.999603;MQB=1.04472e-27;MQSB=0.448001;BQB=0.018196;MQ0F=0;ICB=0.910355;HOB=0.0408163;AC=36;AN=56;DP4=37,28,75,48;MQ=40;ANN=A|intergenic_variant|MODIFIER|||||||||||||||rs519465371||||SNV|||||||||
13	63747201	T	C	DP=217;VDB=0.396765;SGB=-15.4237;RPB=0.940497;MQB=6.65867e-27;MQSB=0.624672;BQB=0.0341744;MQ0F=0;ICB=0.793314;HOB=0.0637755;AC=38;AN=56;DP4=35,25,76,61;MQ=39;ANN=T|intergenic_variant|MODIFIER|||||||||||||||rs109005779||||SNV|||||||||
13	63747234	G	A	DP=213;VDB=0.14916;SGB=-10.8573;RPB=0.729259;MQB=3.39597e-28;MQSB=0.999635;BQB=0.958985;MQ0F=0;ICB=0.649136;HOB=0.0873725;AC=37;AN=56;DP4=43,24,70,69;MQ=40;ANN=G|intergenic_variant|MODIFIER|||||||||||||||rs438473255||||SNV|||||||||
13	63747380	T	G	DP=251;VDB=0.62962;SGB=-18.6581;RPB=0.999635;MQB=2.81819e-35;MQSB=0.994993;BQB=0.452476;MQ0F=0;ICB=0.649136;HOB=0.0873725;AC=37;AN=56;DP4=47,37,81,70;MQ=42;ANN=T|intergenic_variant|MODIFIER|||||||||||||||rs518637630||||SNV|||||||||
13	63747404	C	T	DP=274;VDB=0.432621;SGB=-10.3615;RPB=0.755473;MQB=6.54067e-36;MQSB=0.974742;BQB=0.000522975;MQ0F=0;ICB=0.649136;HOB=0.0873725;AC=37;AN=56;DP4=41,41,91,75;MQ=40;ANN=C|intergenic_variant|MODIFIER|||||||||||||||rs524306280||||SNV|||||||||
13	63747466	G	T	DP=247;VDB=0.894177;SGB=-6.7773;RPB=0.957892;MQB=1.88108e-32;MQSB=0.538404;BQB=0.312369;MQ0F=0;ICB=0.910355;HOB=0.0408163;AC=36;AN=56;DP4=45,31,77,84;MQ=43;ANN=G|intergenic_variant|MODIFIER|||||||||||||||rs516414094||||SNV|||||||||
13	63747628	G	A	DP=296;VDB=0.166635;SGB=-23.1711;RPB=0.434449;MQB=8.98771e-36;MQSB=0.809889;BQB=0.620731;MQ0F=0;ICB=0.649136;HOB=0.0873725;AC=37;AN=56;DP4=54,55,88,78;MQ=46;ANN=G|intergenic_variant|MODIFIER|||||||||||||||rs519939442||||SNV|||||||||
13	63747844	T	A	DP=230;VDB=0.0910123;SGB=-22.9543;RPB=0.0184505;MQB=4.02101e-34;MQSB=0.887631;BQB=0.755998;MQ0F=0.00434783;ICB=0.649136;HOB=0.0873725;AC=37;AN=56;DP4=48,46,65,62;MQ=39;ANN=T|intergenic_variant|MODIFIER|||||||||||||||rs458669732||||SNV|||||||||
13	63747863	C	A	DP=257;VDB=0.999971;SGB=-18.3199;RPB=0.552854;MQB=8.2945e-40;MQSB=0.542048;BQB=0.517514;MQ0F=0.0116732;ICB=0.740818;HOB=0.0740741;AC=36;AN=54;DP4=48,59,55,83;MQ=36;ANN=C|intergenic_variant|MODIFIER|||||||||||||||rs517004830||||SNV|||||||||
13	63747886	T	A	DP=256;VDB=0.834614;SGB=-17.6319;RPB=0.236106;MQB=1.37189e-37;MQSB=0.288059;BQB=0.995526;MQ0F=0.0273438;ICB=0.740818;HOB=0.0740741;AC=36;AN=54;DP4=46,63,53,84;MQ=35;ANN=T|intergenic_variant|MODIFIER|||||||||||||||rs520596099||||SNV|||||||||
13	63747899	T	A	DP=256;VDB=0.00172082;SGB=-14.5279;RPB=0.149775;MQB=1.45664e-25;MQSB=0.277843;BQB=0.157944;MQ0F=0.0273438;ICB=0.908241;HOB=0.0414541;AC=31;AN=56;DP4=48,65,52,78;MQ=34;ANN=T|intergenic_variant|MODIFIER|||||||||||||||rs525631287||||SNV|||||||||
13	63748090	T	C	DP=222;VDB=0.52348;SGB=13.7787;RPB=0.922644;MQB=1.23258e-06;MQSB=0.172793;BQB=0.481934;MQ0F=0;ICB=0.0244706;HOB=0.0102041;AC=4;AN=56;DP4=80,107,6,10;MQ=46;ANN=T|intergenic_variant|MODIFIER|||||||||||||||rs719116053||||SNV|||||||||
13	63748143	T	C	DP=234;VDB=0.102563;SGB=-4.953;RPB=0.965023;MQB=6.0915e-34;MQSB=0.458244;BQB=0.805042;MQ0F=0;ICB=0.965561;HOB=0.0253772;AC=35;AN=54;DP4=39,44,79,62;MQ=41;ANN=T|intergenic_variant|MODIFIER|||||||||||||||rs516158823||||SNV|||||||||
13	63748146	T	A	DP=235;VDB=0.0519913;SGB=1.59917;RPB=0.847237;MQB=9.0005e-34;MQSB=0.558856;BQB=0.532562;MQ0F=0;ICB=0.965561;HOB=0.0253772;AC=35;AN=54;DP4=40,42,79,62;MQ=41;ANN=T|intergenic_variant|MODIFIER|||||||||||||||rs521166612||||SNV|||||||||
13	63748171	aCc	ac	INDEL;IDV=14;IMF=1;DP=240;VDB=0.0626322;SGB=-9.61844;MQSB=0.870166;MQ0F=0;ICB=0.985714;HOB=0.0159439;AC=37;AN=56;DP4=42,38,87,64;MQ=43;ANN=CC|intergenic_variant|MODIFIER|||||||||||||||rs440869754||||indel|||||||||
13	63748504	A	G	DP=236;VDB=0.274938;SGB=13.7788;RPB=0.341789;MQB=3.01297e-09;MQSB=0.902138;BQB=0.792086;MQ0F=0.00423729;ICB=0.0244706;HOB=0.0102041;AC=4;AN=56;DP4=108,105,7,9;MQ=49;ANN=A|intergenic_variant|MODIFIER|||||||||||||||rs524581182||||SNV|||||||||
13	63748591	C	A	DP=295;VDB=0.038105;SGB=-24.1791;RPB=0.179467;MQB=8.83449e-14;MQSB=0.459855;BQB=0.832634;MQ0F=0.0305085;ICB=0.427722;HOB=0.123087;AC=33;AN=56;DP4=72,55,72,85;MQ=39;ANN=C|intergenic_variant|MODIFIER|||||||||||||||rs718927869||||SNV|||||||||
13	63748665	tag	tagag	INDEL;IDV=14;IMF=0.875;DP=266;VDB=0.155211;SGB=-26.7917;MQSB=0.0627171;MQ0F=0.056391;ICB=0.649136;HOB=0.0873725;AC=37;AN=56;DP4=77,22,73,62;MQ=37;ANN=AG|intergenic_variant|MODIFIER|||||||||||||||rs521630925||||indel|||||||||
13	63748718	G	A	DP=247;VDB=0.136921;SGB=-5.5264;RPB=0.386316;MQB=1.27029e-32;MQSB=0.233058;BQB=0.0888561;MQ0F=0;ICB=0.910355;HOB=0.0408163;AC=36;AN=56;DP4=48,40,91,66;MQ=44;ANN=G|intergenic_variant|MODIFIER|||||||||||||||rs526648642||||SNV|||||||||
13	63748950	G	C	DP=334;VDB=0.231599;SGB=-15.9848;RPB=0.365159;MQB=3.05614e-26;MQSB=0.572215;BQB=0.994462;MQ0F=0.011976;ICB=0.649136;HOB=0.0873725;AC=37;AN=56;DP4=52,55,104,105;MQ=41;ANN=G|intergenic_variant|MODIFIER|||||||||||||||rs518671986||||SNV|||||||||
13	63749007	T	C	DP=301;VDB=0.49081;SGB=-17.8246;RPB=0.693968;MQB=3.74049e-38;MQSB=0.871243;BQB=0.219756;MQ0F=0;ICB=0.239924;HOB=0.158801;AC=32,5;AN=56;DP4=44,58,90,100;MQ=43;ANN=T|intergenic_variant|MODIFIER|||||||||||||||rs522264256||||SNV|||||||||,G|intergenic_variant|MODIFIER|||||||||||||||||||SNV|||||||||
13	63749109	T	C	DP=287;VDB=0.0475992;SGB=-16.2967;RPB=0.0943503;MQB=8.82912e-37;MQSB=0.957744;BQB=0.18691;MQ0F=0;ICB=0.649136;HOB=0.0873725;AC=37;AN=56;DP4=54,50,84,91;MQ=44;ANN=T|intergenic_variant|MODIFIER|||||||||||||||rs520048444||||SNV|||||||||
13	63749443	G	A	DP=258;VDB=0.109299;SGB=-14.6986;RPB=0.591057;MQB=5.47458e-23;MQSB=0.00564722;BQB=0.999516;MQ0F=0;ICB=0.649136;HOB=0.0873725;AC=37;AN=56;DP4=54,34,66,96;MQ=45;ANN=G|intergenic_variant|MODIFIER|||||||||||||||rs519205600||||SNV|||||||||
13	63749655	cT	c	INDEL;IDV=12;IMF=1;DP=231;VDB=0.170915;SGB=-18.5554;MQSB=0.661207;MQ0F=0.004329;ICB=0.649136;HOB=0.0873725;AC=37;AN=56;DP4=33,42,85,64;MQ=46;ANN=T|intergenic_variant|MODIFIER|||||||||||||||rs524135257||||insertion|||||||||
13	63749690	A	C	DP=187;VDB=0.0121318;SGB=-16.7986;RPB=0.658581;MQB=2.69337e-21;MQSB=0.301396;BQB=0.00548939;MQ0F=0.00534759;ICB=0.583776;HOB=0.0994513;AC=35;AN=54;DP4=28,36,55,50;MQ=42;ANN=A|intergenic_variant|MODIFIER|||||||||||||||rs521198496||||SNV|||||||||
13	63749748	A	G	DP=175;VDB=0.0882539;SGB=0.98367;RPB=0.995837;MQB=3.11464e-24;MQSB=0.987805;BQB=0.954035;MQ0F=0;ICB=0.996671;HOB=0.00765306;AC=38;AN=56;DP4=27,27,57,55;MQ=34;ANN=A|intergenic_variant|MODIFIER|||||||||||||||rs720684752||||SNV|||||||||
13	63749768	T	G	DP=192;VDB=0.0319765;SGB=-9.71808;RPB=0.982467;MQB=5.27052e-26;MQSB=0.993514;BQB=0.797903;MQ0F=0;ICB=0.906122;HOB=0.0414541;AC=39;AN=56;DP4=27,30,68,57;MQ=36;ANN=T|intergenic_variant|MODIFIER|||||||||||||||rs109984860||||SNV|||||||||
13	63749779	C	G	DP=213;VDB=0.262146;SGB=-9.51231;RPB=0.824807;MQB=4.67775e-26;MQSB=0.999136;BQB=0.987587;MQ0F=0;ICB=0.985714;HOB=0.0159439;AC=37;AN=56;DP4=37,32,67,64;MQ=37;ANN=C|intergenic_variant|MODIFIER|||||||||||||||rs516820692||||SNV|||||||||
13	63750084	T	C	DP=369;VDB=0.162495;SGB=-61.4402;RPB=4.60612e-16;MQB=7.40074e-19;MQSB=1.28688e-08;BQB=9.21245e-05;MQ0F=0.344173;ICB=0.306031;HOB=0.145408;AC=30;AN=56;DP4=76,143,79,60;MQ=23;ANN=T|intergenic_variant|MODIFIER|||||||||||||||||||SNV|||||||||
13	63750210	G	C	DP=312;VDB=0.00947686;SGB=-22.2537;RPB=0.581441;MQB=0.884988;MQSB=0.0019566;BQB=0.700558;MQ0F=0.253205;ICB=0.00547945;HOB=0.00255102;AC=2;AN=56;DP4=87,207,0,7;MQ=26;ANN=G|intergenic_variant|MODIFIER|||||||||||||||||||SNV|||||||||
13	63750229	C	T	DP=253;VDB=0.665196;SGB=-38.022;RPB=0.0196872;MQB=2.75233e-18;MQSB=0.00274077;BQB=0.98544;MQ0F=0.126482;ICB=0.49151;HOB=0.112245;AC=36;AN=56;DP4=39,52,33,107;MQ=33;ANN=C|intergenic_variant|MODIFIER|||||||||||||||rs1114586244||||SNV|||||||||
13	63750358	T	A	DP=183;VDB=2.07151e-05;SGB=-39.0197;RPB=0.0137654;MQB=6.43183e-09;MQSB=0.162678;BQB=0.119431;MQ0F=0.125683;ICB=0.994184;HOB=0.0102041;AC=32;AN=56;DP4=45,56,44,29;MQ=36;ANN=T|intergenic_variant|MODIFIER|||||||||||||||rs1116775982||||SNV|||||||||
13	63750376	aC	a	INDEL;IDV=5;IMF=1;DP=159;VDB=0.802983;SGB=-42.3474;MQSB=0.224658;MQ0F=0.125786;ICB=0.928669;HOB=0.036352;AC=27;AN=56;DP4=44,55,38,15;MQ=35;ANN=C|intergenic_variant|MODIFIER|||||||||||||||||||insertion|||||||||
13	63750409	C	G	DP=139;VDB=0.993368;SGB=-22.5065;RPB=0.662047;MQB=5.63479e-21;MQSB=0.498304;BQB=0.992204;MQ0F=0.100719;ICB=0.999636;HOB=0.00255102;AC=30;AN=56;DP4=39,34,32,26;MQ=36;ANN=C|intergenic_variant|MODIFIER|||||||||||||||rs1117365633||||SNV|||||||||
13	63750422	T	A	DP=144;VDB=1.13179e-06;SGB=-16.4904;RPB=5.12979e-09;MQB=7.56352e-09;MQSB=0.275871;BQB=0.925037;MQ0F=0.0972222;ICB=0.980281;HOB=0.0192044;AC=26;AN=54;DP4=41,48,32,16;MQ=37;ANN=T|intergenic_variant|MODIFIER|||||||||||||||rs1115958580||||SNV|||||||||
13	63750647	T	C	DP=241;VDB=0.107182;SGB=-22.8129;RPB=0.510084;MQB=6.25919e-36;MQSB=0.873572;BQB=0.88094;MQ0F=0.00414938;ICB=0.649136;HOB=0.0873725;AC=37;AN=56;DP4=51,42,102,42;MQ=43;ANN=T|intergenic_variant|MODIFIER|||||||||||||||rs517317186||||SNV|||||||||
13	63750693	G	A	DP=243;VDB=0.336979;SGB=-9.6189;RPB=0.510787;MQB=2.30087e-34;MQSB=0.36718;BQB=0.93263;MQ0F=0;ICB=0.910355;HOB=0.0408163;AC=36;AN=56;DP4=46,38,83,65;MQ=44;ANN=G|intergenic_variant|MODIFIER|||||||||||||||rs463066359||||SNV|||||||||
13	63750822	G	A	DP=284;VDB=0.550833;SGB=-18.2913;RPB=0.769362;MQB=2.22004e-38;MQSB=0.81103;BQB=0.79673;MQ0F=0.00352113;ICB=0.649136;HOB=0.0873725;AC=37;AN=56;DP4=51,51,75,99;MQ=44;ANN=G|intergenic_variant|MODIFIER|||||||||||||||rs385054368||||SNV|||||||||
13	63750997	A	G	DP=264;VDB=0.200672;SGB=18.6952;RPB=0.413906;MQB=3.23232e-10;MQSB=0.936846;BQB=0.526567;MQ0F=0.00378788;ICB=0.0244706;HOB=0.0102041;AC=4;AN=56;DP4=137,103,11,8;MQ=48;ANN=A|intergenic_variant|MODIFIER|||||||||||||||||||SNV|||||||||
13	63751586	C	T	DP=293;VDB=0.657802;SGB=-19.3586;RPB=0.433603;MQB=3.78954e-26;MQSB=0.517335;BQB=0.43632;MQ0F=0;ICB=0.481431;HOB=0.112883;AC=39;AN=56;DP4=40,46,89,103;MQ=46;ANN=C|intergenic_variant|MODIFIER|||||||||||||||rs381818307||||SNV|||||||||
13	63751952	G	C	DP=278;VDB=0.0398901;SGB=10.5021;RPB=0.957209;MQB=1.05189e-07;MQSB=0.923563;BQB=0.095802;MQ0F=0;ICB=0.0244706;HOB=0.0102041;AC=4;AN=56;DP4=129,125,6,8;MQ=49;ANN=G|intergenic_variant|MODIFIER|||||||||||||||rs527222846||||SNV|||||||||
13	63752302	A	G	DP=254;VDB=0.587657;SGB=-18.6336;RPB=0.75833;MQB=7.82728e-32;MQSB=0.849423;BQB=0.0834847;MQ0F=0;ICB=0.649136;HOB=0.0873725;AC=37;AN=56;DP4=45,40,70,81;MQ=46;ANN=A|intergenic_variant|MODIFIER|||||||||||||||rs385097886||||SNV|||||||||
13	63753028	T	A	DP=258;VDB=0.657065;SGB=12.3464;RPB=0.665026;MQB=0.000785263;MQSB=0.998787;BQB=0.7213;MQ0F=0;ICB=0.00129827;HOB=0.000637755;AC=1;AN=56;DP4=121,129,3,2;MQ=49;ANN=T|intergenic_variant|MODIFIER|||||||||||||||rs524239705||||SNV|||||||||
13	63753535	G	A	DP=226;VDB=0.606248;SGB=-21.9712;RPB=0.931946;MQB=1.06717e-31;MQSB=0.603941;BQB=0.641382;MQ0F=0;ICB=0.649136;HOB=0.0873725;AC=37;AN=56;DP4=43,45,57,72;MQ=47;ANN=G|intergenic_variant|MODIFIER|||||||||||||||rs381973226||||SNV|||||||||
13	63753643	C	T	DP=206;VDB=0.775203;SGB=-22.7819;RPB=0.867508;MQB=2.32478e-26;MQSB=0.88353;BQB=0.533916;MQ0F=0;ICB=0.906122;HOB=0.0414541;AC=39;AN=56;DP4=29,42,53,75;MQ=46;ANN=C|intergenic_variant|MODIFIER|||||||||||||||rs385976404||||SNV|||||||||
13	63753883	A	G	DP=231;VDB=0.848063;SGB=-26.3785;RPB=0.198542;MQB=1.10252e-28;MQSB=0.989918;BQB=0.614698;MQ0F=0;ICB=0.481431;HOB=0.112883;AC=39;AN=56;DP4=39,34,87,64;MQ=47;ANN=A|intergenic_variant|MODIFIER|||||||||||||||rs110355965||||SNV|||||||||
13	63754014	T	C	DP=258;VDB=0.1156;SGB=-10.9892;RPB=0.401702;MQB=6.5961e-36;MQSB=0.558548;BQB=0.49716;MQ0F=0;ICB=0.861059;HOB=0.0516582;AC=33;AN=56;DP4=57,45,88,49;MQ=46;ANN=T|intergenic_variant|MODIFIER|||||||||||||||rs723697737||||SNV|||||||||
13	63754094	A	G	DP=284;VDB=0.146867;SGB=-13.9716;RPB=0.778828;MQB=3.39114e-43;MQSB=0.904284;BQB=0.371186;MQ0F=0;ICB=0.861059;HOB=0.0516582;AC=33;AN=56;DP4=62,66,67,75;MQ=47;ANN=A|intergenic_variant|MODIFIER|||||||||||||||rs716812671||||SNV|||||||||
13	63754648	A	G	DP=234;VDB=0.0739431;SGB=-9.79025;RPB=0.692777;MQB=5.15145e-11;MQSB=0.869447;BQB=0.169364;MQ0F=0;ICB=0.688436;HOB=0.0816327;AC=32;AN=56;DP4=52,51,57,59;MQ=44;ANN=A|intergenic_variant|MODIFIER|||||||||||||||||||SNV|||||||||
13	63755001	A	G	DP=233;VDB=0.269736;SGB=15.6739;RPB=0.859697;MQB=0.000238646;MQSB=0.903883;BQB=0.469306;MQ0F=0;ICB=0.00129827;HOB=0.000637755;AC=1;AN=56;DP4=129,90,2,4;MQ=49;ANN=A|intergenic_variant|MODIFIER|||||||||||||||rs716373495||||SNV|||||||||
13	63755249	G	A	DP=240;VDB=0.544337;SGB=28.1156;RPB=0.464114;MQB=0.186227;MQSB=0.996884;BQB=0.165912;MQ0F=0.00416667;ICB=0.0244706;HOB=0.0102041;AC=4;AN=56;DP4=93,122,8,13;MQ=38;ANN=G|intergenic_variant|MODIFIER|||||||||||||||rs523248966||||SNV|||||||||
13	63755810	T	G	DP=249;VDB=0.992028;SGB=-10.4537;RPB=0.8776;MQB=7.01798e-30;MQSB=0.22429;BQB=0.845574;MQ0F=0;ICB=0.688436;HOB=0.0816327;AC=32;AN=56;DP4=53,46,60,78;MQ=47;ANN=T|intergenic_variant|MODIFIER|||||||||||||||rs714452095||||SNV|||||||||
13	63755867	A	C	DP=234;VDB=0.94708;SGB=13.7789;RPB=0.999952;MQB=5.35286e-07;MQSB=0.759967;BQB=0.532324;MQ0F=0;ICB=0.0244706;HOB=0.0102041;AC=4;AN=56;DP4=85,128,6,10;MQ=48;ANN=A|intergenic_variant|MODIFIER|||||||||||||||rs433947470||||SNV|||||||||
13	63755935	A	G	DP=226;VDB=0.633915;SGB=26.2211;RPB=0.962188;MQB=7.10407e-12;MQSB=0.998513;BQB=0.953346;MQ0F=0;ICB=0.0244706;HOB=0.0102041;AC=4;AN=56;DP4=94,105,7,13;MQ=49;ANN=A|intergenic_variant|MODIFIER|||||||||||||||rs517355267||||SNV|||||||||
13	63756070	atgtgtgtgtgtg	atgtgtgtgtgtgtg	INDEL;IDV=2;IMF=0.142857;DP=227;VDB=0.0383762;SGB=-5.6048;MQSB=0.999409;MQ0F=0;ICB=0.0130207;HOB=0.0057398;AC=3;AN=56;DP4=108,79,1,3;MQ=49;ANN=TGTGTGTGTGTG|intergenic_variant|MODIFIER|||||||||||||||rs378452569||||indel|||||||||
13	63757675	C	A	DP=290;VDB=0.521411;SGB=11.0208;RPB=0.821861;MQB=1.53289e-05;MQSB=0.916839;BQB=0.797033;MQ0F=0;ICB=0.00547945;HOB=0.00255102;AC=2;AN=56;DP4=133,148,3,5;MQ=49;ANN=C|intergenic_variant|MODIFIER|||||||||||||||rs379733956||||SNV|||||||||
13	63757904	G	T	DP=252;VDB=0.0323656;SGB=-8.34028;RPB=0.513377;MQB=3.90005e-32;MQSB=0.652224;BQB=0.999618;MQ0F=0;ICB=0.649136;HOB=0.0873725;AC=37;AN=56;DP4=37,38,90,78;MQ=46;ANN=G|intergenic_variant|MODIFIER|||||||||||||||rs382685805||||SNV|||||||||
13	63758361	G	T	DP=250;VDB=0.0921094;SGB=17.0563;RPB=0.995035;MQB=8.26427e-11;MQSB=0.918503;BQB=0.768343;MQ0F=0;ICB=0.0244706;HOB=0.0102041;AC=4;AN=56;DP4=101,127,10,8;MQ=49;ANN=G|intergenic_variant|MODIFIER|||||||||||||||rs456436754||||SNV|||||||||
13	63758774	T	C	DP=222;VDB=0.28;SGB=2.47881;RPB=0.506977;MQB=0.0139535;MQSB=0.969551;BQB=0.65814;MQ0F=0;ICB=0.00129827;HOB=0.000637755;AC=1;AN=56;DP4=125,90,1,1;MQ=49;ANN=T|intergenic_variant|MODIFIER|||||||||||||||rs526416741||||SNV|||||||||
13	63758966	taaaaaaaaaa	taaaaaaaaaaa	INDEL;IDV=14;IMF=0.636364;DP=265;VDB=0.294712;SGB=-14.9614;MQSB=0.850813;MQ0F=0;ICB=0.999976;HOB=0.000637755;AC=41;AN=56;DP4=32,34,79,80;MQ=49;ANN=AAAAAAAAAA|intergenic_variant|MODIFIER|||||||||||||||rs384929362||||indel|||||||||
13	63759170	A	G	DP=244;VDB=0.655282;SGB=-10.3321;RPB=0.898896;MQB=3.99965e-36;MQSB=0.0111067;BQB=0.99578;MQ0F=0;ICB=0.427722;HOB=0.123087;AC=33;AN=56;DP4=60,45,52,81;MQ=47;ANN=A|intergenic_variant|MODIFIER|||||||||||||||rs722837578||||SNV|||||||||
13	63759736	A	G	DP=234;VDB=0.818865;SGB=-16.6928;RPB=0.451555;MQB=2.27536e-32;MQSB=0.985599;BQB=0.936299;MQ0F=0;ICB=0.688436;HOB=0.0816327;AC=32;AN=56;DP4=55,52,57,58;MQ=47;ANN=A|intergenic_variant|MODIFIER|||||||||||||||rs719736360||||SNV|||||||||
13	63759871	C	T	DP=248;VDB=0.0457526;SGB=-14.3919;RPB=0.514186;MQB=4.52556e-26;MQSB=0.96464;BQB=0.955368;MQ0F=0;ICB=0.613366;HOB=0.0918367;AC=40;AN=56;DP4=31,35,78,84;MQ=46;ANN=C|intergenic_variant|MODIFIER|||||||||||||||rs109092011||||SNV|||||||||
13	63760148	T	C	DP=212;VDB=0.737634;SGB=-14.4928;RPB=0.904153;MQB=9.78156e-30;MQSB=0.988939;BQB=0.729343;MQ0F=0;ICB=0.910355;HOB=0.0408163;AC=36;AN=56;DP4=47,28,72,57;MQ=47;ANN=T|intergenic_variant|MODIFIER|||||||||||||||rs519044725||||SNV|||||||||
13	63760983	T	G	DP=244;VDB=0.0467461;SGB=4.03109;RPB=0.0442441;MQB=0.000813742;MQSB=0.973731;BQB=0.817874;MQ0F=0;ICB=0.00129827;HOB=0.000637755;AC=1;AN=56;DP4=110,124,1,4;MQ=49;ANN=T|intergenic_variant|MODIFIER|||||||||||||||rs524026064||||SNV|||||||||
13	63761008	G	A	DP=235;VDB=0.98;SGB=2.47881;RPB=0.988889;MQB=0.0111111;MQSB=0.921752;BQB=0.777778;MQ0F=0;ICB=0.00129827;HOB=0.000637755;AC=1;AN=56;DP4=100,125,1,1;MQ=49;ANN=G|intergenic_variant|MODIFIER|||||||||||||||rs516104940||||SNV|||||||||
13	63761153	tgggggggg	tggggggggg	INDEL;IDV=17;IMF=1;DP=232;VDB=0.236675;SGB=-7.51229;MQSB=0.991034;MQ0F=0;ICB=4.77582e-25;HOB=0.408093;AC=39,14;AN=54;DP4=5,9,102,81;MQ=49;ANN=GGGGGGGG|intergenic_variant|MODIFIER|||||||||||||||rs876211909||||indel|||||||||,GGGGGGGGGG|intergenic_variant|MODIFIER|||||||||||||||rs526950488||||indel|||||||||
13	63761487	A	C	DP=195;VDB=0.16458;SGB=4.03109;RPB=0.621363;MQB=0.0109599;MQSB=0.968938;BQB=0.733684;MQ0F=0;ICB=0.00590842;HOB=0.00274348;AC=2;AN=54;DP4=81,105,1,4;MQ=49;ANN=A|intergenic_variant|MODIFIER|||||||||||||||rs523902528||||SNV|||||||||
13	63761605	C	A	DP=211;VDB=0.0821775;SGB=-13.1015;RPB=0.959806;MQB=0.267852;MQSB=0.452269;BQB=7.48728e-06;MQ0F=0;ICB=0.0671329;HOB=0.0246914;AC=6;AN=54;DP4=73,51,0,13;MQ=49;ANN=C|intergenic_variant|MODIFIER|||||||||||||||rs444510407||||SNV|||||||||
13	63761821	A	G	DP=137;VDB=0.281015;SGB=12.3464;RPB=0.383104;MQB=0.000806916;MQSB=0.951586;BQB=0.572273;MQ0F=0;ICB=0.00139713;HOB=0.000685871;AC=1;AN=54;DP4=49,80,3,2;MQ=48;ANN=A|intergenic_variant|MODIFIER|||||||||||||||rs524608893||||SNV|||||||||
13	63761831	C	T	DP=141;VDB=0.281015;SGB=12.3464;RPB=0.802101;MQB=0.000804678;MQSB=0.998539;BQB=0.948178;MQ0F=0;ICB=0.00139713;HOB=0.000685871;AC=1;AN=54;DP4=50,80,3,2;MQ=48;ANN=C|intergenic_variant|MODIFIER|||||||||||||||rs516576658||||SNV|||||||||
13	63761860	T	C	DP=145;VDB=0.566962;SGB=9.02624;RPB=0.853988;MQB=0.0655717;MQSB=0.998941;BQB=0.681213;MQ0F=0;ICB=0.00129827;HOB=0.000637755;AC=1;AN=56;DP4=44,83,1,3;MQ=48;ANN=T|intergenic_variant|MODIFIER|||||||||||||||rs520175477||||SNV|||||||||
13	63761891	C	T	DP=132;VDB=0.18368;SGB=14.7726;RPB=0.821376;MQB=1.72228e-12;MQSB=0.610465;BQB=0.974257;MQ0F=0;ICB=0.119355;HOB=0.0418381;AC=13;AN=54;DP4=23,55,14,25;MQ=47;ANN=C|intergenic_variant|MODIFIER|||||||||||||||rs381099438||||SNV|||||||||
13	63761919	A	G	DP=147;VDB=0.480199;SGB=5.72587;RPB=0.642106;MQB=0.400347;MQSB=0.401212;BQB=0.570824;MQ0F=0;ICB=0.00150772;HOB=0.000739645;AC=1;AN=52;DP4=41,93,1,2;MQ=48;ANN=A|intergenic_variant|MODIFIER|||||||||||||||rs1114443716||||SNV|||||||||
13	63762123	A	G	DP=108;VDB=0.5;SGB=-0.591031;RPB=0.997647;MQB=0.0132081;MQSB=0.962905;BQB=0.233266;MQ0F=0;ICB=0.00590842;HOB=0.00274348;AC=2;AN=54;DP4=64,36,2,1;MQ=49;ANN=A|intergenic_variant|MODIFIER|||||||||||||||rs517198373||||SNV|||||||||
13	63762247	A	G	DP=138;VDB=0.839956;SGB=5.19689;RPB=0.552128;MQB=5.13022e-05;MQSB=0.985204;BQB=0.237798;MQ0F=0;ICB=0.0130207;HOB=0.0057398;AC=3;AN=56;DP4=87,40,5,2;MQ=49;ANN=A|intergenic_variant|MODIFIER|||||||||||||||rs440953555||||SNV|||||||||
13	63762357	TCCCCCC	TCCCC	INDEL;IDV=4;IMF=0.444444;DP=195;VDB=0.0951863;SGB=12.3464;MQSB=0.990453;MQ0F=0;ICB=0.00129827;HOB=0.000637755;AC=1;AN=56;DP4=115,63,3,2;MQ=49;ANN=CCCCCC|intergenic_variant|MODIFIER|||||||||||||||rs524982455||||indel|||||||||
13	63762374	C	G	DP=213;VDB=0.750478;SGB=12.3464;RPB=0.999992;MQB=0.000865901;MQSB=0.994532;BQB=0.96688;MQ0F=0;ICB=0.00129827;HOB=0.000637755;AC=1;AN=56;DP4=123,71,3,2;MQ=49;ANN=C|intergenic_variant|MODIFIER|||||||||||||||rs1117510112||||SNV|||||||||
13	63762568	G	T	DP=260;VDB=0.63224;SGB=-3.58556;RPB=0.815299;MQB=1.36823e-08;MQSB=0.55223;BQB=0.759488;MQ0F=0;ICB=0.656417;HOB=0.0656888;AC=53;AN=56;DP4=7,7,118,118;MQ=45;ANN=G|intergenic_variant|MODIFIER|||||||||||||||rs383614180||||SNV|||||||||
13	63762629	A	G	DP=253;VDB=0.7;SGB=2.47881;RPB=0.819672;MQB=0.129098;MQSB=0.759076;BQB=0.372951;MQ0F=0;ICB=0.00129827;HOB=0.000637755;AC=1;AN=56;DP4=118,126,0,2;MQ=48;ANN=A|intergenic_variant|MODIFIER|||||||||||||||rs527025098||||SNV|||||||||
13	63762837	C	T	DP=261;VDB=0.421803;SGB=9.02624;RPB=0.79103;MQB=0.00350536;MQSB=0.948672;BQB=0.863232;MQ0F=0;ICB=0.00129827;HOB=0.000637755;AC=1;AN=56;DP4=134,119,3,1;MQ=49;ANN=C|intergenic_variant|MODIFIER|||||||||||||||rs519102046||||SNV|||||||||
13	63762995	ATA	ATATTA	INDEL;IDV=9;IMF=0.818182;DP=243;VDB=0.454537;SGB=25.6673;MQSB=0.999854;MQ0F=0;ICB=0.00129827;HOB=0.000637755;AC=1;AN=56;DP4=128,101,5,4;MQ=49;ANN=TA|intergenic_variant|MODIFIER|||||||||||||||rs522643320||||indel|||||||||
13	63763077	gTCCtcctc	gtcctc	INDEL;IDV=1;IMF=0.1;DP=271;VDB=0.0190595;SGB=-7.37068;MQSB=0.98951;MQ0F=0;ICB=0.910355;HOB=0.0408163;AC=36;AN=56;DP4=46,48,93,63;MQ=49;ANN=TCCTCCTC|intergenic_variant|MODIFIER|||||||||||||||||||indel|||||||||
13	63763079	cCTAct	cct	INDEL;IDV=11;IMF=1;DP=269;VDB=0.0279278;SGB=-14.1427;MQSB=0.999157;MQ0F=0;ICB=0.910355;HOB=0.0408163;AC=36;AN=56;DP4=47,49,96,63;MQ=49;ANN=CTACT|intergenic_variant|MODIFIER|||||||||||||||rs526196237||||indel|||||||||
13	63763133	T	C	DP=253;VDB=0.134494;SGB=19.0042;RPB=0.828292;MQB=0.000288426;MQSB=0.978767;BQB=0.80851;MQ0F=0.00395257;ICB=0.00129827;HOB=0.000637755;AC=1;AN=56;DP4=116,120,4,3;MQ=48;ANN=T|intergenic_variant|MODIFIER|||||||||||||||rs519695530||||SNV|||||||||
13	63763157	T	G	DP=247;VDB=0.92;SGB=2.47881;RPB=0.966667;MQB=0.133333;MQSB=0.997502;BQB=0.397917;MQ0F=0.00404858;ICB=0.00129827;HOB=0.000637755;AC=1;AN=56;DP4=117,123,1,1;MQ=48;ANN=T|intergenic_variant|MODIFIER|||||||||||||||||||SNV|||||||||
13	63763270	C	T	DP=269;VDB=0.274624;SGB=37.6378;RPB=0.999666;MQB=1.434e-10;MQSB=0.854779;BQB=0.00309776;MQ0F=0;ICB=0.00547945;HOB=0.00255102;AC=2;AN=56;DP4=91,144,7,10;MQ=49;ANN=C|intergenic_variant|MODIFIER|||||||||||||||rs110211887||||SNV|||||||||
13	63763372	C	T	DP=265;VDB=0.00246745;SGB=-21.4686;RPB=0.1711;MQB=3.62225e-36;MQSB=0.967432;BQB=0.885293;MQ0F=0;ICB=0.688436;HOB=0.0816327;AC=32;AN=56;DP4=62,53,73,64;MQ=47;ANN=C|intergenic_variant|MODIFIER|||||||||||||||rs717641794||||SNV|||||||||
13	63763607	G	A	DP=276;VDB=0.68315;SGB=-18.8687;RPB=0.971658;MQB=1.68554e-33;MQSB=0.44501;BQB=0.912419;MQ0F=0;ICB=0.49151;HOB=0.112245;AC=36;AN=56;DP4=54,42,88,82;MQ=46;ANN=G|intergenic_variant|MODIFIER|||||||||||||||rs443061623||||SNV|||||||||
13	63763683	T	A	DP=237;VDB=0.188201;SGB=28.1164;RPB=0.998632;MQB=0.00015352;MQSB=0.0581477;BQB=0.809299;MQ0F=0;ICB=0.0244706;HOB=0.0102041;AC=4;AN=56;DP4=110,96,11,10;MQ=47;ANN=T|intergenic_variant|MODIFIER|||||||||||||||rs519598849||||SNV|||||||||
13	63763722	A	G	DP=232;VDB=0.868804;SGB=-14.6279;RPB=0.0470158;MQB=6.15019e-29;MQSB=0.721153;BQB=0.653956;MQ0F=0;ICB=0.994184;HOB=0.0102041;AC=32;AN=56;DP4=62,50,48,58;MQ=47;ANN=A|intergenic_variant|MODIFIER|||||||||||||||rs718330963||||SNV|||||||||
13	63763920	A	T	DP=243;VDB=0.29062;SGB=-10.731;MQSB=0.0135678;MQ0F=0;AC=56;AN=56;DP4=0,0,110,108;MQ=45;ANN=A|intergenic_variant|MODIFIER|||||||||||||||rs379000805||||SNV|||||||||
13	63764337	G	C	DP=228;VDB=0.743246;SGB=-6.7357;RPB=0.849361;MQB=1.93419e-23;MQSB=0.198601;BQB=0.877856;MQ0F=0;ICB=0.613366;HOB=0.0918367;AC=40;AN=56;DP4=20,33,90,76;MQ=46;ANN=G|intergenic_variant|MODIFIER|||||||||||||||rs109996021||||SNV|||||||||
13	63765231	T	C	DP=229;VDB=0.360072;SGB=12.1404;RPB=0.778658;MQB=8.38003e-10;MQSB=0.980183;BQB=0.923845;MQ0F=0;ICB=0.0244706;HOB=0.0102041;AC=4;AN=56;DP4=103,106,6,9;MQ=49;ANN=T|intergenic_variant|MODIFIER|||||||||||||||rs715975169||||SNV|||||||||
13	63765582	T	C	DP=258;VDB=0.0807262;SGB=18.0169;RPB=0.848431;MQB=2.57708e-07;MQSB=0.904358;BQB=0.990519;MQ0F=0;ICB=0.00547945;HOB=0.00255102;AC=2;AN=56;DP4=96,144,4,7;MQ=49;ANN=T|intergenic_variant|MODIFIER|||||||||||||||rs110897388||||SNV|||||||||
13	63765743	T	C	DP=219;VDB=0.0322408;SGB=-7.25887;RPB=0.998122;MQB=7.58449e-27;MQSB=0.978516;BQB=0.654381;MQ0F=0;ICB=0.777166;HOB=0.0669643;AC=35;AN=56;DP4=37,34,77,65;MQ=47;ANN=T|intergenic_variant|MODIFIER|||||||||||||||rs458867748||||SNV|||||||||
13	63765860	T	G	DP=218;VDB=0.0677205;SGB=15.6847;RPB=0.239794;MQB=1.0237e-06;MQSB=0.999276;BQB=0.668304;MQ0F=0;ICB=0.00547945;HOB=0.00255102;AC=2;AN=56;DP4=101,101,4,6;MQ=49;ANN=T|intergenic_variant|MODIFIER|||||||||||||||||||SNV|||||||||
13	63765985	A	G	DP=216;VDB=0.223892;SGB=-0.238338;RPB=0.673419;MQB=3.21989e-08;MQSB=0.749276;BQB=0.298494;MQ0F=0;ICB=0.0404608;HOB=0.0159439;AC=5;AN=56;DP4=106,87,7,6;MQ=49;ANN=A|intergenic_variant|MODIFIER|||||||||||||||||||SNV|||||||||
13	63766135	G	A	DP=239;VDB=0.259914;SGB=19.0042;RPB=0.964221;MQB=7.28767e-05;MQSB=0.885552;BQB=0.996296;MQ0F=0;ICB=0.00129827;HOB=0.000637755;AC=1;AN=56;DP4=95,129,3,4;MQ=49;ANN=G|intergenic_variant|MODIFIER|||||||||||||||rs524368422||||SNV|||||||||
13	63766678	T	C	DP=257;VDB=0.631587;SGB=15.4173;RPB=0.717893;MQB=1.12678e-09;MQSB=0.673652;BQB=0.768619;MQ0F=0;ICB=0.0244706;HOB=0.0102041;AC=4;AN=56;DP4=125,103,11,6;MQ=49;ANN=T|intergenic_variant|MODIFIER|||||||||||||||rs478870778||||SNV|||||||||
13	63766749	cTtttttttttt	ctttttttttt	INDEL;IDV=9;IMF=0.5625;DP=255;VDB=0.143712;SGB=5.84567;MQSB=0.860194;MQ0F=0;ICB=0.267206;HOB=0.0204082;AC=12;AN=56;DP4=68,68,30,40;MQ=49;ANN=TTTTTTTTTTT|intergenic_variant|MODIFIER|||||||||||||||rs382823206||||indel|||||||||
13	63767911	T	G	DP=206;VDB=0.306993;SGB=0.347269;RPB=0.615238;MQB=1.49076e-22;MQSB=0.994452;BQB=0.9843;MQ0F=0;ICB=0.906122;HOB=0.0414541;AC=17;AN=56;DP4=67,76,25,27;MQ=48;ANN=T|intergenic_variant|MODIFIER|||||||||||||||rs383257460||||SNV|||||||||
13	63768003	T	C	DP=270;VDB=0.38;SGB=2.47881;RPB=0.306452;MQB=0.0846774;MQSB=0.998971;BQB=0.965726;MQ0F=0;ICB=0.00129827;HOB=0.000637755;AC=1;AN=56;DP4=102,146,0,2;MQ=49;ANN=T|intergenic_variant|MODIFIER|||||||||||||||rs461266775||||SNV|||||||||
13	63768034	aTttttttttttttt	attttttttttttt	INDEL;IDV=11;IMF=0.733333;DP=270;VDB=0.268333;SGB=-35.2196;MQSB=0.945074;MQ0F=0;ICB=0.0764263;HOB=0.214286;AC=28;AN=56;DP4=57,42,59,40;MQ=49;ANN=TTTTTTTTTTTTTT|intergenic_variant|MODIFIER|||||||||||||||rs799981953||||indel|||||||||
13	63768396	T	G	DP=226;VDB=0.85698;SGB=-3.67478;RPB=0.71233;MQB=2.07065e-27;MQSB=0.62874;BQB=0.933742;MQ0F=0;ICB=0.481431;HOB=0.112883;AC=17;AN=56;DP4=76,79,23,37;MQ=48;ANN=T|intergenic_variant|MODIFIER|||||||||||||||rs136226706||||SNV|||||||||
