# Supplementary material for: Variants at the ASIP locus contribute to coat color darkening in Nellore cattle
Source: Genet Sel Evol. 2021 Apr 28;53:40. doi: 10.1186/s12711-021-00633-2 (PMC8082809; doi:10.1186/s12711-021-00633-2)
Supplement: Supplementary file 4 — Additional file 4: Table S2. Inferred genotypes for ASIP-SV1 and rs519457228 in 13 Australian Brahman heifers sequenced with Oxford Nanopore Technologies. [file 12711_2021_633_MOESM4_ESM.xlsx]

## Sheet: Sheet1
	Sample	Likely ASIP-CNVR1 genotypea	Number of Reads Spanning ASIP-CNVR1	Likely rs519457228 genotypeb	Number of Reads Spanning rs519457228
	BR001	heterozygous	9	heterozygous	4
	BR002	homozygous ref	12	homozygous ref	10
	BR003	homozygous alt	4	homozygous ref	5
	BR004	homozygous ref	5	homozygous ref	6
	BR005	homozygous ref	2	homozygous ref	2
	BR006	homozygous ref	5	homozygous ref	5
	BR007	homozygous ref	4	homozygous ref	1
	BR008	homozygous ref	4	homozygous ref	1
	BR009	homozygous alt	8	homozygous ref	4
	BR010	heterozygous	3	homozygous ref	1
	BR011	homozygous ref	1	homozygous ref	4
	BR012	unclear	4	heterozygous	5
	BR013	homozygous ref	4	homozygous ref	3
	aAlternative allele is the deletion of the 13:63,599,803-63,600,957 sequence
	bAlternative allele is the deletion of the 13:63,667,797-63,667,802 sequence
	Carriers are indicated in bold
